# Supplementary material for: On the brink of isolation: Population estimates of the Araguaian river dolphin in a human-impacted region in Brazil
Source: PLoS One. 2020 Apr 22;15(4):e0231224. doi: 10.1371/journal.pone.0231224 (PMC7176144; doi:10.1371/journal.pone.0231224)
Supplement: S1 Data — (XLSX) [file pone.0231224.s001.xlsx]

## Sheet: inia_tocantins
Consecutivo	Region	Country_River	River	Habitat	strata	River_Season	Day	Month	Year	Hour	Event	TransectT	TransectN	Lat	Long	Platform	Transect_length	Angle	Rdist	Pdist	Group_Size	SpCODE	SpNAME	Observation_Status
1	Tocantins-Araguaia	Brazil (Tocantins)	Tocantins	R	downstream	Raising	12	3	2014	7:28:7	L	L	1	-1.38567	-48.6332		2.53
2	Tocantins-Araguaia	Brazil (Tocantins)	Tocantins	R	downstream	Raising	12	3	2014	7:29:29	X	L	1	-1.37881	-48.6471		2.53
3	Tocantins-Araguaia	Brazil (Tocantins)	Tocantins	R	downstream	Raising	12	3	2014	7:36:31	L	L	2	-1.39091	-48.6667		2.23
4	Tocantins-Araguaia	Brazil (Tocantins)	Tocantins	R	downstream	Raising	12	3	2014	7:39:36	X	L	2	-1.40956	-48.6807		2.23
5	Tocantins-Araguaia	Brazil (Tocantins)	Tocantins	R	downstream	Raising	12	3	2014	7:39:36	L	L	3	-1.40956	-48.6807		2.25
6	Tocantins-Araguaia	Brazil (Tocantins)	Tocantins	R	downstream	Raising	12	3	2014	7:48:50	X	L	3	-1.40956	-48.6807		2.25
7	Tocantins-Araguaia	Brazil (Tocantins)	Tocantins	R	downstream	Raising	12	3	2014	7:48:50	L	L	4	-1.40956	-48.6807		2.49
8	Tocantins-Araguaia	Brazil (Tocantins)	Tocantins	R	downstream	Raising	12	3	2014	7:59:21	X	L	4	-1.42922	-48.6946		2.49
9	Tocantins-Araguaia	Brazil (Tocantins)	Tocantins	R	downstream	Raising	12	3	2014	7:59:21	L	L	5	-1.42922	-48.6946		2.49
10	Tocantins-Araguaia	Brazil (Tocantins)	Tocantins	R	downstream	Raising	12	3	2014	8:10:1	X	L	5	-1.4492	-48.7096		2.49
11	Tocantins-Araguaia	Brazil (Tocantins)	Tocantins	R	downstream	Raising	12	3	2014	8:20:25	L	L	6	-1.46868	-48.7244		2.5
12	Tocantins-Araguaia	Brazil (Tocantins)	Tocantins	R	downstream	Raising	12	3	2014	8:30:34	X	L	6	-1.48885	-48.7368		2.5
13	Tocantins-Araguaia	Brazil (Tocantins)	Tocantins	R	downstream	Raising	12	3	2014	8:30:34	L	L	7	-1.48885	-48.7368		2.5
14	Tocantins-Araguaia	Brazil (Tocantins)	Tocantins	R	downstream	Raising	12	3	2014	8:40:31	X	L	7	-1.67972	-49.0108		2.5
15	Tocantins-Araguaia	Brazil (Tocantins)	Tocantins	R	downstream	Raising	12	3	2014	8:40:31	L	L	8	-1.67972	-49.0108		2.5
16	Tocantins-Araguaia	Brazil (Tocantins)	Tocantins	R	downstream	Raising	12	3	2014	8:50:1	X	L	8	-1.75139	-48.9628		2.5
17	Tocantins-Araguaia	Brazil (Tocantins)	Tocantins	R	downstream	Raising	12	3	2014	8:51:21	L	L	9	-1.75139	-48.9628		2.53
18	Tocantins-Araguaia	Brazil (Tocantins)	Tocantins	R	downstream	Raising	12	3	2014	9:0:31	X	L	9	-1.79389	-48.9547		2.53
19	Tocantins-Araguaia	Brazil (Tocantins)	Tocantins	R	downstream	Raising	12	3	2014	9:0:31	L	L	10	-1.79389	-48.9547		2.53
20	Tocantins-Araguaia	Brazil (Tocantins)	Tocantins	R	downstream	Raising	12	3	2014	9:11:22	X	L	10	-1.56857	-48.7947		2.53
21	Tocantins-Araguaia	Brazil (Tocantins)	Tocantins	R	downstream	Raising	12	3	2014	9:11:22	L	L	11	-1.56857	-48.7947		2.42
22	Tocantins-Araguaia	Brazil (Tocantins)	Tocantins	R	downstream	Raising	12	3	2014	9:20:45	X	L	11	-1.58729	-48.8081		2.42
23	Tocantins-Araguaia	Brazil (Tocantins)	Tocantins	R	downstream	Raising	12	3	2014	9:20:45	L	L	12	-1.58729	-48.8081		2.5
24	Tocantins-Araguaia	Brazil (Tocantins)	Tocantins	R	downstream	Raising	12	3	2014	9:31:45	X	L	12	-1.6054	-48.8231		2.5
25	Tocantins-Araguaia	Brazil (Tocantins)	Tocantins	R	downstream	Raising	12	3	2014	9:31:45	L	L	13	-1.6054	-48.8231		2.5
26	Tocantins-Araguaia	Brazil (Tocantins)	Tocantins	R	downstream	Raising	12	3	2014	9:43:41	X	L	13	-1.60629	-48.8239		2.5
27	Tocantins-Araguaia	Brazil (Tocantins)	Tocantins	R	downstream	Raising	12	3	2014	9:43:41	L	L	14	-1.60629	-48.8239		2.58
28	Tocantins-Araguaia	Brazil (Tocantins)	Tocantins	R	downstream	Raising	12	3	2014	9:55:0	X	L	14	-1.64838	-48.8532		2.58
29	Tocantins-Araguaia	Brazil (Tocantins)	Tocantins	R	downstream	Raising	12	3	2014	9:55:0	L	L	15	-1.64838	-48.8532		2.57
30	Tocantins-Araguaia	Brazil (Tocantins)	Tocantins	R	downstream	Raising	12	3	2014	10:6:53	X	L	15	-1.6669	-48.8692		2.57
31	Tocantins-Araguaia	Brazil (Tocantins)	Tocantins	R	downstream	Raising	12	3	2014	10:6:53	P	S	16	-1.6669	-48.8692		2.5
32	Tocantins-Araguaia	Brazil (Tocantins)	Tocantins	R	downstream	Raising	12	3	2014	10:19:22	E	S	16	-1.68462	-48.8848		2.5
33	Tocantins-Araguaia	Brazil (Tocantins)	Tocantins	R	downstream	Raising	12	3	2014	10:19:22	P	S	17	-1.68462	-48.8848		2.5
34	Tocantins-Araguaia	Brazil (Tocantins)	Tocantins	R	downstream	Raising	12	3	2014	10:37:0	E	S	17	-1.7068	-48.8829		2.5
35	Tocantins-Araguaia	Brazil (Tocantins)	Tocantins	CN	downstream	Raising	12	3	2014	10:37:0	P	S	18	-1.7068	-48.8829		1.8
36	Tocantins-Araguaia	Brazil (Tocantins)	Tocantins	CN	downstream	Raising	12	3	2014	10:46:18	E	S	18	-1.72033	-48.8917		1.8
37	Tocantins-Araguaia	Brazil (Tocantins)	Tocantins	CN	downstream	Raising	12	3	2014	13:15:5	P	S	19	-1.72326	-48.8922		1.93
38	Tocantins-Araguaia	Brazil (Tocantins)	Tocantins	CN	downstream	Raising	12	3	2014	13:18:26	E	S	19	-1.7284	-48.8953		1.93
39	Tocantins-Araguaia	Brazil (Tocantins)	Tocantins	R	downstream	Raising	12	3	2014	13:18:26	L	L	20	-1.7284	-48.8953		1.15
40	Tocantins-Araguaia	Brazil (Tocantins)	Tocantins	R	downstream	Raising	12	3	2014	13:20:34	X	L	20	-1.72922	-48.899		1.15
41	Tocantins-Araguaia	Brazil (Tocantins)	Tocantins	R	downstream	Raising	12	3	2014	13:20:34	P	S	21	-1.72922	-48.899		1.64
42	Tocantins-Araguaia	Brazil (Tocantins)	Tocantins	R	downstream	Raising	12	3	2014	13:31:57	E	S	21	-1.73124	-48.9143		1.64
43	Tocantins-Araguaia	Brazil (Tocantins)	Tocantins	R	downstream	Raising	12	3	2014	13:31:57	L	L	22	-1.73124	-48.9143		1.35
44	Tocantins-Araguaia	Brazil (Tocantins)	Tocantins	R	downstream	Raising	12	3	2014	13:41:48	O	L	22	-1.74045	-48.9267	2	1.35	25	200	84.5237	1	4	Inia araguaiaensis	NW
45	Tocantins-Araguaia	Brazil (Tocantins)	Tocantins	R	downstream	Raising	12	3	2014	13:42:7	X	L	22	-1.74179	-48.9278		1.35
46	Tocantins-Araguaia	Brazil (Tocantins)	Tocantins	R	downstream	Raising	12	3	2014	13:42:7	P	S	23	-1.74179	-48.9278		2.5
47	Tocantins-Araguaia	Brazil (Tocantins)	Tocantins	R	downstream	Raising	12	3	2014	13:55:33	E	S	23	-1.76393	-48.9375		2.5
48	Tocantins-Araguaia	Brazil (Tocantins)	Tocantins	R	downstream	Raising	12	3	2014	13:55:33	P	S	24	-1.76393	-48.9375		2.5
49	Tocantins-Araguaia	Brazil (Tocantins)	Tocantins	R	downstream	Raising	12	3	2014	14:11:12	E	S	24	-1.782	-48.9546		2.5
50	Tocantins-Araguaia	Brazil (Tocantins)	Tocantins	R	downstream	Raising	12	3	2014	14:11:12	P	S	25	-1.782	-48.9546		1.27
51	Tocantins-Araguaia	Brazil (Tocantins)	Tocantins	R	downstream	Raising	12	3	2014	15:1:14	E	S	25	-1.82579	-49.0094		1.27
51	Tocantins-Araguaia	Brazil (Tocantins)	Tocantins	R	downstream	Raising	12	3	2014	15:1:14	L	L	26	-1.82579	-49.0094		1.27
52	Tocantins-Araguaia	Brazil (Tocantins)	Tocantins	R	downstream	Raising	12	3	2014	15:7:0	X	L	26	-1.83465	-49.0118		1.27
53	Tocantins-Araguaia	Brazil (Tocantins)	Tocantins	R	downstream	Raising	12	3	2014	15:7:0	L	L	27	-1.83465	-49.0118		2.5
54	Tocantins-Araguaia	Brazil (Tocantins)	Tocantins	R	downstream	Raising	12	3	2014	15:20:41	X	L	27	-1.84889	-49.0302		2.5
55	Tocantins-Araguaia	Brazil (Tocantins)	Tocantins	R	downstream	Raising	12	3	2014	15:22:40	P	S	28	-1.85149	-49.0337		2.5
56	Tocantins-Araguaia	Brazil (Tocantins)	Tocantins	R	downstream	Raising	12	3	2014	15:34:21	E	S	28	-1.85966	-49.0508		2.5
57	Tocantins-Araguaia	Brazil (Tocantins)	Tocantins	R	downstream	Raising	12	3	2014	15:34:21	L	L	29	-1.85966	-49.0508		1.16
58	Tocantins-Araguaia	Brazil (Tocantins)	Tocantins	R	downstream	Raising	12	3	2014	15:41:51	X	L	29	-1.85141	-49.0603		1.16
59	Tocantins-Araguaia	Brazil (Tocantins)	Tocantins	CN	downstream	Raising	12	3	2014	15:52:50	P	S	30	-1.8447	-49.0753		0.548
60	Tocantins-Araguaia	Brazil (Tocantins)	Tocantins	CN	downstream	Raising	12	3	2014	15:58:0	E	S	30	-1.84897	-49.0848		0.548
61	Tocantins-Araguaia	Brazil (Tocantins)	Tocantins	R	downstream	Raising	12	3	2014	15:58:0	L	L	31	-1.84897	-49.0848		1.39
62	Tocantins-Araguaia	Brazil (Tocantins)	Tocantins	R	downstream	Raising	12	3	2014	16:2:42	X	L	31	-1.84897	-49.0848		1.39
63	Tocantins-Araguaia	Brazil (Tocantins)	Tocantins	R	downstream	Raising	12	3	2014	16:2:42	L	L	32	-1.84897	-49.0848		1.38
64	Tocantins-Araguaia	Brazil (Tocantins)	Tocantins	R	downstream	Raising	12	3	2014	16:6:43	X	L	32	-1.85497	-49.0975		1.38
65	Tocantins-Araguaia	Brazil (Tocantins)	Tocantins	CN	downstream	Raising	12	3	2014	16:6:43	P	S	33	-1.85497	-49.0975		2.1
66	Tocantins-Araguaia	Brazil (Tocantins)	Tocantins	CN	downstream	Raising	12	3	2014	16:19:50	E	S	33	-1.87268	-49.1035		2.1
67	Tocantins-Araguaia	Brazil (Tocantins)	Tocantins	CN	downstream	Raising	12	3	2014	16:28:31	P	S	34	-1.87268	-49.1035		0.783
68	Tocantins-Araguaia	Brazil (Tocantins)	Tocantins	CN	downstream	Raising	12	3	2014	16:41:38	E	S	34	-1.87452	-49.1112		0.783
69	Tocantins-Araguaia	Brazil (Tocantins)	Tocantins	CN	downstream	Raising	12	3	2014	16:41:38	P	S	35	-1.87452	-49.1112		2.6
70	Tocantins-Araguaia	Brazil (Tocantins)	Tocantins	CN	downstream	Raising	12	3	2014	16:57:40	E	S	35	-1.87206	-49.1526		2.6
71	Tocantins-Araguaia	Brazil (Tocantins)	Tocantins	R	downstream	Raising	13	3	2014	9:48:54	L	L	36	-2.30028	-49.7308		2.12
72	Tocantins-Araguaia	Brazil (Tocantins)	Tocantins	R	downstream	Raising	13	3	2014	10:1:15	X	L	36	-2.27286	-49.4997		2.12
73	Tocantins-Araguaia	Brazil (Tocantins)	Tocantins	CN	downstream	Raising	13	3	2014	10:1:15	P	S	37	-2.27286	-49.4997		2.5
74	Tocantins-Araguaia	Brazil (Tocantins)	Tocantins	CN	downstream	Raising	13	3	2014	10:16:9	E	S	37	-2.29704	-49.5052		2.5
75	Tocantins-Araguaia	Brazil (Tocantins)	Tocantins	CN	downstream	Raising	13	3	2014	10:16:9	P	S	38	-2.29704	-49.5052		2.5
76	Tocantins-Araguaia	Brazil (Tocantins)	Tocantins	CN	downstream	Raising	13	3	2014	10:29:50	E	S	38	-2.31994	-49.5099		2.5
77	Tocantins-Araguaia	Brazil (Tocantins)	Tocantins	CN	downstream	Raising	13	3	2014	10:29:50	P	S	39	-2.31994	-49.5099		2.5
78	Tocantins-Araguaia	Brazil (Tocantins)	Tocantins	CN	downstream	Raising	13	3	2014	10:44:52	E	S	39	-2.34178	-49.5183		2.5
79	Tocantins-Araguaia	Brazil (Tocantins)	Tocantins	CN	downstream	Raising	13	3	2014	10:44:52	P	S	40	-2.34178	-49.5183		2.61
80	Tocantins-Araguaia	Brazil (Tocantins)	Tocantins	CN	downstream	Raising	13	3	2014	11:0:0	E	S	40	-2.36495	-49.5246		2.61
81	Tocantins-Araguaia	Brazil (Tocantins)	Tocantins	R	downstream	Raising	13	3	2014	11:0:0	L	L	41	-2.36495	-49.5246		2.5
82	Tocantins-Araguaia	Brazil (Tocantins)	Tocantins	R	downstream	Raising	13	3	2014	11:15:0	X	L	41	-2.38503	-49.537		2.5
83	Tocantins-Araguaia	Brazil (Tocantins)	Tocantins	R	downstream	Raising	13	3	2014	11:15:0	L	L	42	-2.38503	-49.537		1.49
85	Tocantins-Araguaia	Brazil (Tocantins)	Tocantins	R	downstream	Raising	13	3	2014	11:23:49	X	L	42	-2.39697	-49.5447		1.49
86	Tocantins-Araguaia	Brazil (Tocantins)	Tocantins	R	downstream	Raising	13	3	2014	11:23:49	L	L	43	-2.39697	-49.5447		2.11
87	Tocantins-Araguaia	Brazil (Tocantins)	Tocantins	R	downstream	Raising	13	3	2014	11:36:10	X	L	43	-2.41714	-49.5425		2.11
88	Tocantins-Araguaia	Brazil (Tocantins)	Tocantins	I	downstream	Raising	13	3	2014	11:36:10	P	S	44	-2.41714	-49.5425		2.37
89	Tocantins-Araguaia	Brazil (Tocantins)	Tocantins	I	downstream	Raising	13	3	2014	11:40:11	O	S	44	-2.42362	-49.5418	1	2.37	10	211	36.6398	1	4	Inia araguaiaensis
91	Tocantins-Araguaia	Brazil (Tocantins)	Tocantins	I	downstream	Raising	13	3	2014	11:50:45	E	S	44	-2.43963	-49.5377		2.37
92	Tocantins-Araguaia	Brazil (Tocantins)	Tocantins	R	downstream	Raising	13	3	2014	11:50:45	L	L	45	-2.43963	-49.5377		2.5
94	Tocantins-Araguaia	Brazil (Tocantins)	Tocantins	R	downstream	Raising	13	3	2014	11:55:43	O	L	45	-2.45078	-49.5374	2	2.5	25	150	63.3927	1	4	Inia araguaiaensis	NW
95	Tocantins-Araguaia	Brazil (Tocantins)	Tocantins	R	downstream	Raising	13	3	2014	11:59:31	O	L	45	-2.45287	-49.5374	2	2.5	8	200	27.8346	1	4	Inia araguaiaensis	NW
96	Tocantins-Araguaia	Brazil (Tocantins)	Tocantins	R	downstream	Raising	13	3	2014	12:6:21	X	L	45	-2.46339	-49.5354		2.5
97	Tocantins-Araguaia	Brazil (Tocantins)	Tocantins	CN	downstream	Raising	13	3	2014	12:6:21	P	S	46	-2.46339	-49.5354		2.55
99	Tocantins-Araguaia	Brazil (Tocantins)	Tocantins	CN	downstream	Raising	13	3	2014	12:20:20	E	S	46	-2.48754	-49.5343		2.55
100	Tocantins-Araguaia	Brazil (Tocantins)	Tocantins	R	downstream	Raising	13	3	2014	13:3:5	L	L	47	-2.49717	-49.5363		1.46
102	Tocantins-Araguaia	Brazil (Tocantins)	Tocantins	R	downstream	Raising	13	3	2014	13:6:19	O	L	47	-2.50593	-49.5346	2	1.46	10	300	52.0945	1	4	Inia araguaiaensis	NW
103	Tocantins-Araguaia	Brazil (Tocantins)	Tocantins	R	downstream	Raising	13	3	2014	13:9:59	X	L	47	-2.50967	-49.534		1.46
104	Tocantins-Araguaia	Brazil (Tocantins)	Tocantins	I	downstream	Raising	13	3	2014	13:9:59	P	S	48	-2.50967	-49.534		2.9
105	Tocantins-Araguaia	Brazil (Tocantins)	Tocantins	I	downstream	Raising	13	3	2014	13:9:59	N	S	48	-2.50967	-49.534		2.9
107	Tocantins-Araguaia	Brazil (Tocantins)	Tocantins	I	downstream	Raising	13	3	2014	13:18:48	O	S	48	-2.52418	-49.5326	2	2.9	15	200	51.7638	2	4	Inia araguaiaensis	C
109	Tocantins-Araguaia	Brazil (Tocantins)	Tocantins	I	downstream	Raising	13	3	2014	13:26:37	E	S	48	-2.53828	-49.5368		2.9
110	Tocantins-Araguaia	Brazil (Tocantins)	Tocantins	I	downstream	Raising	13	3	2014	13:26:37	P	S	49	-2.53828	-49.5368		2.6
112	Tocantins-Araguaia	Brazil (Tocantins)	Tocantins	I	downstream	Raising	13	3	2014	13:36:58	O	S	49	-2.55327	-49.5468	1	2.6	9	126	19.7107	2	4	Inia araguaiaensis
113	Tocantins-Araguaia	Brazil (Tocantins)	Tocantins	I	downstream	Raising	13	3	2014	13:40:11	O	S	49	-2.55823	-49.5474	1	2.6	25	170	71.8451	1	4	Inia araguaiaensis
114	Tocantins-Araguaia	Brazil (Tocantins)	Tocantins	I	downstream	Raising	13	3	2014	13:40:52	E	S	49	-2.55928	-49.5473		2.6
115	Tocantins-Araguaia	Brazil (Tocantins)	Tocantins	I	downstream	Raising	13	3	2014	13:40:52	P	S	50	-2.55928	-49.5473		2.5
117	Tocantins-Araguaia	Brazil (Tocantins)	Tocantins	I	downstream	Raising	13	3	2014	13:43:30	O	S	50	-2.56302	-49.5471	1	2.5	46	180	129.481	1	4	Inia araguaiaensis
118	Tocantins-Araguaia	Brazil (Tocantins)	Tocantins	I	downstream	Raising	13	3	2014	13:55:44	E	S	50	-2.58118	-49.5556		2.5
119	Tocantins-Araguaia	Brazil (Tocantins)	Tocantins	R	downstream	Raising	13	3	2014	13:55:44	L	L	51	-2.58118	-49.5556		2.5
120	Tocantins-Araguaia	Brazil (Tocantins)	Tocantins	R	downstream	Raising	13	3	2014	14:1:31	X	L	51	-2.57417	-49.563		2.5
121	Tocantins-Araguaia	Brazil (Tocantins)	Tocantins	I	downstream	Raising	13	3	2014	14:1:31	P	S	52	-2.57417	-49.563		2.5
122	Tocantins-Araguaia	Brazil (Tocantins)	Tocantins	I	downstream	Raising	13	3	2014	14:2:1	O	S	52	-2.57426	-49.5637	2	2.5	30	50	25	1	4	Inia araguaiaensis	NW
123	Tocantins-Araguaia	Brazil (Tocantins)	Tocantins	I	downstream	Raising	13	3	2014	14:16:0	E	S	52	-2.59346	-49.5704		2.5
124	Tocantins-Araguaia	Brazil (Tocantins)	Tocantins	I	downstream	Raising	13	3	2014	14:16:0	P	S	53	-2.59346	-49.5704		2.54
125	Tocantins-Araguaia	Brazil (Tocantins)	Tocantins	I	downstream	Raising	13	3	2014	14:32:40	E	S	53	-2.60697	-49.5879		2.54
126	Tocantins-Araguaia	Brazil (Tocantins)	Tocantins	I	downstream	Raising	13	3	2014	14:32:40	P	S	54	-2.60697	-49.5879		2.3
127	Tocantins-Araguaia	Brazil (Tocantins)	Tocantins	I	downstream	Raising	13	3	2014	14:47:20	E	S	54	-2.61336	-49.6133		2.3
128	Tocantins-Araguaia	Brazil (Tocantins)	Tocantins	R	downstream	Raising	13	3	2014	14:51:14	P	S	55	-2.61336	-49.6133		2.42
129	Tocantins-Araguaia	Brazil (Tocantins)	Tocantins	R	downstream	Raising	13	3	2014	15:5:3	E	S	55	-2.61476	-49.6308		2.42
130	Tocantins-Araguaia	Brazil (Tocantins)	Tocantins	R	downstream	Raising	13	3	2014	15:5:3	P	S	56	-2.61476	-49.6308		2.25
131	Tocantins-Araguaia	Brazil (Tocantins)	Tocantins	R	downstream	Raising	13	3	2014	15:11:44	O	S	56	-2.61469	-49.6426	2	2.25	18	170	52.5329	3	4	Inia araguaiaensis	NW
132	Tocantins-Araguaia	Brazil (Tocantins)	Tocantins	R	downstream	Raising	13	3	2014	15:19:29	E	S	56	-2.6172	-49.649		2.25
133	Tocantins-Araguaia	Brazil (Tocantins)	Tocantins	R	downstream	Raising	13	3	2014	15:19:29	P	S	57	-2.6172	-49.649		3.75
134	Tocantins-Araguaia	Brazil (Tocantins)	Tocantins	R	downstream	Raising	13	3	2014	15:24:7	O	S	57	-2.61905	-49.6537	1	3.75	50	120	91.9253	1	4	Inia araguaiaensis
135	Tocantins-Araguaia	Brazil (Tocantins)	Tocantins	R	downstream	Raising	13	3	2014	15:27:19	O	S	57	-2.61422	-49.6391	2	3.75	22	76	28.4701	2	4	Inia araguaiaensis	NW
136	Tocantins-Araguaia	Brazil (Tocantins)	Tocantins	R	downstream	Raising	13	3	2014	15:34:2	O	S	57	-2.62353	-49.6674	1	3.75	80	223	219.612	1	4	Inia araguaiaensis
137	Tocantins-Araguaia	Brazil (Tocantins)	Tocantins	R	downstream	Raising	13	3	2014	15:38:19	O	S	57	-2.62911	-49.6722	2	3.75	20	160	54.7232	1	4	Inia araguaiaensis	C
138	Tocantins-Araguaia	Brazil (Tocantins)	Tocantins	R	downstream	Raising	13	3	2014	15:39:40	O	S	57	-2.62992	-49.6726	1	3.75	30	412	206	2	4	Inia araguaiaensis
139	Tocantins-Araguaia	Brazil (Tocantins)	Tocantins	R	downstream	Raising	13	3	2014	15:40:25	O	S	57	-2.6327	-49.6737	2	3.75	56	42	34.8196	2	4	Inia araguaiaensis	NW
140	Tocantins-Araguaia	Brazil (Tocantins)	Tocantins	R	downstream	Raising	13	3	2014	15:41:12	O	S	57	-2.63275	-49.6738	2	3.75	27	180	81.7183	1	4	Inia araguaiaensis	NW
141	Tocantins-Araguaia	Brazil (Tocantins)	Tocantins	R	downstream	Raising	13	3	2014	15:41:38	E	S	57	-2.63353	-49.6741		3.75
142	Tocantins-Araguaia	Brazil (Tocantins)	Tocantins	R	downstream	Raising	13	3	2014	15:41:38	P	S	58	-2.63353	-49.6741		1.48
143	Tocantins-Araguaia	Brazil (Tocantins)	Tocantins	R	downstream	Raising	13	3	2014	15:51:41	E	S	58	-2.64745	-49.6802		1.48
144	Tocantins-Araguaia	Brazil (Tocantins)	Tocantins	R	downstream	Raising	13	3	2014	15:51:41	P	S	59	-2.64745	-49.6802		1.77
145	Tocantins-Araguaia	Brazil (Tocantins)	Tocantins	R	downstream	Raising	13	3	2014	16:4:31	E	S	59	-2.65736	-49.6783		1.77
146	Tocantins-Araguaia	Brazil (Tocantins)	Tocantins	R	downstream	Raising	13	3	2014	16:4:31	P	S	60	-2.65736	-49.6783		2.24
147	Tocantins-Araguaia	Brazil (Tocantins)	Tocantins	R	downstream	Raising	13	3	2014	16:19:23	E	S	60	-2.68224	-49.6715		2.24
148	Tocantins-Araguaia	Brazil (Tocantins)	Tocantins	R	downstream	Raising	13	3	2014	16:19:23	P	S	61	-2.68224	-49.6715		2.33
149	Tocantins-Araguaia	Brazil (Tocantins)	Tocantins	R	downstream	Raising	13	3	2014	16:34:26	E	S	61	-2.7012	-49.6656		2.33
150	Tocantins-Araguaia	Brazil (Tocantins)	Tocantins	R	downstream	Raising	13	3	2014	16:34:26	P	S	62	-2.7012	-49.6656		2.75
151	Tocantins-Araguaia	Brazil (Tocantins)	Tocantins	R	downstream	Raising	13	3	2014	16:52:9	E	S	62	-2.72524	-49.6696		2.75
152	Tocantins-Araguaia	Brazil (Tocantins)	Tocantins	R	downstream	Raising	13	3	2014	16:52:9	P	S	63	-2.72524	-49.6696		2.7
153	Tocantins-Araguaia	Brazil (Tocantins)	Tocantins	R	downstream	Raising	13	3	2014	17:1:46	N	S	63	-2.73744	-49.6737		2.7
154	Tocantins-Araguaia	Brazil (Tocantins)	Tocantins	R	downstream	Raising	13	3	2014	17:9:54	E	S	63	-2.74885	-49.6731		2.7
155	Tocantins-Araguaia	Brazil (Tocantins)	Tocantins	R	downstream	Raising	13	3	2014	17:9:54	P	S	64	-2.74885	-49.6731		2.16
156	Tocantins-Araguaia	Brazil (Tocantins)	Tocantins	R	downstream	Raising	13	3	2014	17:23:30	E	S	64	-2.76795	-49.6785		2.16
157	Tocantins-Araguaia	Brazil (Tocantins)	Tocantins	R	downstream	Raising	13	3	2014	17:23:30	P	S	65	-2.76795	-49.6785		2.17
158	Tocantins-Araguaia	Brazil (Tocantins)	Tocantins	R	downstream	Raising	13	3	2014	17:44:14	E	S	65	-2.78755	-49.6771		2.17
159	Tocantins-Araguaia	Brazil (Tocantins)	Tocantins	R	downstream	Raising	13	3	2014	17:44:14	P	S	66	-2.78755	-49.6771		1.3
160	Tocantins-Araguaia	Brazil (Tocantins)	Tocantins	R	downstream	Raising	13	3	2014	17:53:27	E	S	66	-2.79937	-49.674		1.3
161	Tocantins-Araguaia	Brazil (Tocantins)	Tocantins	R	downstream	Raising	14	3	2014	7:20:20	P	S	67	-2.80555	-49.6756		2.5
162	Tocantins-Araguaia	Brazil (Tocantins)	Tocantins	R	downstream	Raising	14	3	2014	7:37:39	E	S	67	-2.82877	-49.6749		2.5
163	Tocantins-Araguaia	Brazil (Tocantins)	Tocantins	R	downstream	Raising	14	3	2014	7:37:39	P	S	68	-2.82877	-49.6749		0.667
164	Tocantins-Araguaia	Brazil (Tocantins)	Tocantins	R	downstream	Raising	14	3	2014	7:45:19	E	S	68	-2.83518	-49.6745		0.667
165	Tocantins-Araguaia	Brazil (Tocantins)	Tocantins	R	downstream	Raising	14	3	2014	7:48:53	P	S	69	-2.83424	-49.6748		2.52
166	Tocantins-Araguaia	Brazil (Tocantins)	Tocantins	R	downstream	Raising	14	3	2014	7:55:55	N	S	69	-2.84283	-49.6722		2.52
167	Tocantins-Araguaia	Brazil (Tocantins)	Tocantins	R	downstream	Raising	14	3	2014	8:6:20	E	S	69	-2.84962	-49.6709		2.52
168	Tocantins-Araguaia	Brazil (Tocantins)	Tocantins	R	downstream	Raising	14	3	2014	8:6:20	P	S	70	-2.84962	-49.6709		0.962
169	Tocantins-Araguaia	Brazil (Tocantins)	Tocantins	R	downstream	Raising	14	3	2014	8:13:16	E	S	70	-2.86688	-49.6729		0.962
170	Tocantins-Araguaia	Brazil (Tocantins)	Tocantins	R	downstream	Raising	14	3	2014	8:13:16	L	L	71	-2.86688	-49.6729		1.28
171	Tocantins-Araguaia	Brazil (Tocantins)	Tocantins	R	downstream	Raising	14	3	2014	8:21:53	X	L	71	-2.87707	-49.6792		1.28
172	Tocantins-Araguaia	Brazil (Tocantins)	Tocantins	I	downstream	Raising	14	3	2014	8:21:53	P	S	72	-2.87707	-49.6792		3.34
173	Tocantins-Araguaia	Brazil (Tocantins)	Tocantins	I	downstream	Raising	14	3	2014	8:49:6	E	S	72	-2.88195	-49.6796		3.34
174	Tocantins-Araguaia	Brazil (Tocantins)	Tocantins	R	downstream	Raising	14	3	2014	8:49:6	L	L	73	-2.88195	-49.6796		2.4
175	Tocantins-Araguaia	Brazil (Tocantins)	Tocantins	R	downstream	Raising	14	3	2014	8:57:51	X	L	73	-2.91418	-49.6613		2.4
176	Tocantins-Araguaia	Brazil (Tocantins)	Tocantins	R	downstream	Raising	14	3	2014	8:57:51	P	S	74	-2.91418	-49.6613		2.51
177	Tocantins-Araguaia	Brazil (Tocantins)	Tocantins	R	downstream	Raising	14	3	2014	9:20:14	E	S	74	-2.93666	-49.654		2.51
178	Tocantins-Araguaia	Brazil (Tocantins)	Tocantins	R	downstream	Raising	14	3	2014	9:20:14	P	S	75	-2.93666	-49.654		2.19
179	Tocantins-Araguaia	Brazil (Tocantins)	Tocantins	R	downstream	Raising	14	3	2014	9:36:55	E	S	75	-2.95733	-49.6488		2.19
180	Tocantins-Araguaia	Brazil (Tocantins)	Tocantins	R	downstream	Raising	14	3	2014	9:36:55	P	S	76	-2.95733	-49.6488		2.22
181	Tocantins-Araguaia	Brazil (Tocantins)	Tocantins	R	downstream	Raising	14	3	2014	9:53:35	E	S	76	-2.97656	-49.6416		2.22
182	Tocantins-Araguaia	Brazil (Tocantins)	Tocantins	R	downstream	Raising	14	3	2014	9:53:35	P	S	77	-2.97656	-49.6416		2.24
183	Tocantins-Araguaia	Brazil (Tocantins)	Tocantins	R	downstream	Raising	14	3	2014	9:53:35	N	S	77	-2.97656	-49.6416		2.24
184	Tocantins-Araguaia	Brazil (Tocantins)	Tocantins	R	downstream	Raising	14	3	2014	10:9:9	E	S	77	-2.99844	-49.6399		2.24
185	Tocantins-Araguaia	Brazil (Tocantins)	Tocantins	R	downstream	Raising	14	3	2014	10:9:9	P	S	78	-2.99844	-49.6399		1.77
186	Tocantins-Araguaia	Brazil (Tocantins)	Tocantins	R	downstream	Raising	14	3	2014	10:22:14	E	S	78	-3.01551	-49.6462		1.77
187	Tocantins-Araguaia	Brazil (Tocantins)	Tocantins	R	downstream	Raising	14	3	2014	10:22:14	P	S	79	-3.01551	-49.6462		2.5
188	Tocantins-Araguaia	Brazil (Tocantins)	Tocantins	R	downstream	Raising	14	3	2014	10:43:55	E	S	79	-3.03854	-49.648		2.5
189	Tocantins-Araguaia	Brazil (Tocantins)	Tocantins	CN	downstream	Raising	14	3	2014	10:43:55	P	S	80	-3.03854	-49.648		2.5
190	Tocantins-Araguaia	Brazil (Tocantins)	Tocantins	CN	downstream	Raising	14	3	2014	11:0:40	N	S	80	-3.05565	-49.6434		2.5
191	Tocantins-Araguaia	Brazil (Tocantins)	Tocantins	CN	downstream	Raising	14	3	2014	11:4:33	E	S	80	-3.0605	-49.6409		2.5
192	Tocantins-Araguaia	Brazil (Tocantins)	Tocantins	CN	downstream	Raising	14	3	2014	11:4:33	P	S	81	-3.0605	-49.6409		1.54
193	Tocantins-Araguaia	Brazil (Tocantins)	Tocantins	CN	downstream	Raising	14	3	2014	11:6:25	O	S	81	-3.06226	-49.6398	1	1.54	38	250	153.915	1	4	Inia araguaiaensis
194	Tocantins-Araguaia	Brazil (Tocantins)	Tocantins	CN	downstream	Raising	14	3	2014	11:8:55	O	S	81	-3.06496	-49.6388	2	1.54	4	200	13.9513	1	4	Inia araguaiaensis	C
195	Tocantins-Araguaia	Brazil (Tocantins)	Tocantins	CN	downstream	Raising	14	3	2014	11:17:16	E	S	81	-3.0806	-49.6371		1.57
196	Tocantins-Araguaia	Brazil (Tocantins)	Tocantins	R	downstream	Raising	14	3	2014	11:17:16	L	L	82	-3.0806	-49.6371		0.435
197	Tocantins-Araguaia	Brazil (Tocantins)	Tocantins	R	downstream	Raising	14	3	2014	11:22:56	X	L	82	-3.08361	-49.64		0.435
198	Tocantins-Araguaia	Brazil (Tocantins)	Tocantins	I	downstream	Raising	14	3	2014	11:38:6	P	S	83	-3.08975	-49.6461		2.5
199	Tocantins-Araguaia	Brazil (Tocantins)	Tocantins	I	downstream	Raising	14	3	2014	12:1:32	E	S	83	-3.11057	-49.6507		2.5
200	Tocantins-Araguaia	Brazil (Tocantins)	Tocantins	I	downstream	Raising	14	3	2014	13:25:40	P	S	84	-3.11228	-49.6508		2.5
201	Tocantins-Araguaia	Brazil (Tocantins)	Tocantins	I	downstream	Raising	14	3	2014	13:54:0	E	S	84	-3.13862	-49.6538		2.5
202	Tocantins-Araguaia	Brazil (Tocantins)	Tocantins	I	downstream	Raising	14	3	2014	13:54:0	P	S	85	-3.13862	-49.6538		1.3
203	Tocantins-Araguaia	Brazil (Tocantins)	Tocantins	I	downstream	Raising	14	3	2014	14:0:0	E	S	85	-3.15142	-49.649		1.3
204	Tocantins-Araguaia	Brazil (Tocantins)	Tocantins	I	downstream	Raising	14	3	2014	14:15:0	P	S	86	-3.16662	-49.6476		0.91
205	Tocantins-Araguaia	Brazil (Tocantins)	Tocantins	I	downstream	Raising	14	3	2014	14:23:0	E	S	86	-3.17485	-49.6484		0.91
206	Tocantins-Araguaia	Brazil (Tocantins)	Tocantins	I	downstream	Raising	14	3	2014	14:25:54	P	S	87	-3.177	-49.6479		2.5
207	Tocantins-Araguaia	Brazil (Tocantins)	Tocantins	I	downstream	Raising	14	3	2014	14:46:59	E	S	87	-3.19958	-49.6478		2.5
208	Tocantins-Araguaia	Brazil (Tocantins)	Tocantins	I	downstream	Raising	14	3	2014	14:46:59	P	S	88	-3.19958	-49.6478		2.3
209	Tocantins-Araguaia	Brazil (Tocantins)	Tocantins	I	downstream	Raising	14	3	2014	15:8:42	E	S	88	-3.21861	-49.6487		2.3
210	Tocantins-Araguaia	Brazil (Tocantins)	Tocantins	I	downstream	Raising	14	3	2014	15:26:7	P	S	89	-3.21665	-49.649		2.5
211	Tocantins-Araguaia	Brazil (Tocantins)	Tocantins	I	downstream	Raising	14	3	2014	15:54:18	E	S	89	-3.23819	-49.6495		2.5
212	Tocantins-Araguaia	Brazil (Tocantins)	Tocantins	I	downstream	Raising	14	3	2014	15:54:18	P	S	90	-3.23819	-49.6495		2.76
213	Tocantins-Araguaia	Brazil (Tocantins)	Tocantins	I	downstream	Raising	14	3	2014	16:19:35	E	S	90	-3.26824	-49.6445		2.76
214	Tocantins-Araguaia	Brazil (Tocantins)	Tocantins	R	downstream	Raising	14	3	2014	16:19:35	L	L	91	-3.26824	-49.6445		1.05
215	Tocantins-Araguaia	Brazil (Tocantins)	Tocantins	R	downstream	Raising	14	3	2014	16:28:8	X	L	91	-3.27851	-49.6524		1.05
216	Tocantins-Araguaia	Brazil (Tocantins)	Tocantins	I	downstream	Raising	14	3	2014	16:28:8	P	S	92	-3.27851	-49.6524		2.65
217	Tocantins-Araguaia	Brazil (Tocantins)	Tocantins	I	downstream	Raising	14	3	2014	16:42:14	O	S	92	-3.2975	-49.6498	1	2.65	30	60	30	1	4	Inia araguaiaensis
218	Tocantins-Araguaia	Brazil (Tocantins)	Tocantins	I	downstream	Raising	14	3	2014	16:44:13	E	S	92	-3.30247	-49.6486		2.65
219	Tocantins-Araguaia	Brazil (Tocantins)	Tocantins	R	downstream	Raising	14	3	2014	16:44:13	L	L	93	-3.30247	-49.6486		0.67
220	Tocantins-Araguaia	Brazil (Tocantins)	Tocantins	R	downstream	Raising	14	3	2014	16:48:59	X	L	93	-3.30751	-49.644		0.67
221	Tocantins-Araguaia	Brazil (Tocantins)	Tocantins	I	downstream	Raising	14	3	2014	16:48:59	P	S	94	-3.30751	-49.644		2.7
222	Tocantins-Araguaia	Brazil (Tocantins)	Tocantins	I	downstream	Raising	14	3	2014	17:6:40	E	S	94	-3.33233	-49.6405		2.7
223	Tocantins-Araguaia	Brazil (Tocantins)	Tocantins	I	downstream	Raising	14	3	2014	17:6:40	P	S	95	-3.33233	-49.6405		2.5
224	Tocantins-Araguaia	Brazil (Tocantins)	Tocantins	I	downstream	Raising	14	3	2014	17:25:29	E	S	95	-3.35453	-49.6336		2.5
225	Tocantins-Araguaia	Brazil (Tocantins)	Tocantins	I	downstream	Raising	14	3	2014	17:25:29	P	S	96	-3.35453	-49.6336		2.5
226	Tocantins-Araguaia	Brazil (Tocantins)	Tocantins	I	downstream	Raising	14	3	2014	17:44:35	E	S	96	-3.37391	-49.6199		2.5
227	Tocantins-Araguaia	Brazil (Tocantins)	Tocantins	I	downstream	Raising	14	3	2014	17:44:35	P	S	97	-3.37391	-49.6199		2.5
228	Tocantins-Araguaia	Brazil (Tocantins)	Tocantins	I	downstream	Raising	14	3	2014	18:3:10	E	S	97	-3.39385	-49.6052		2.5
229	Tocantins-Araguaia	Brazil (Tocantins)	Tocantins	R	downstream	Raising	14	3	2014	18:3:10	P	S	98	-3.39385	-49.6052		2.77
231	Tocantins-Araguaia	Brazil (Tocantins)	Tocantins	R	downstream	Raising	14	3	2014	18:26:46	E	S	98	-3.42904	-49.6051		2.77
232	Tocantins-Araguaia	Brazil (Tocantins)	Tocantins	R	downstream	Raising	15	3	2014	7:47:38	P	S	99	-3.44619	-49.6057		2.55
233	Tocantins-Araguaia	Brazil (Tocantins)	Tocantins	R	downstream	Raising	15	3	2014	7:51:0	O	S	99	-3.4482	-49.6078	1	2.55	84	250	248.63	2	4	Inia araguaiaensis
234	Tocantins-Araguaia	Brazil (Tocantins)	Tocantins	R	downstream	Raising	15	3	2014	8:14:53	E	S	99	-3.46041	-49.6053		2.55
235	Tocantins-Araguaia	Brazil (Tocantins)	Tocantins	R	downstream	Raising	15	3	2014	8:14:53	P	S	100	-3.46041	-49.6053		2.8
236	Tocantins-Araguaia	Brazil (Tocantins)	Tocantins	R	downstream	Raising	15	3	2014	8:17:43	O	S	100	-3.46335	-49.6026	1	2.8	22	205	76.7944	2	4	Inia araguaiaensis
237	Tocantins-Araguaia	Brazil (Tocantins)	Tocantins	R	downstream	Raising	15	3	2014	8:33:14	E	S	100	-3.48639	-49.5993		2.8
238	Tocantins-Araguaia	Brazil (Tocantins)	Tocantins	R	downstream	Raising	15	3	2014	8:33:14	P	S	101	-3.48639	-49.5993		2.5
239	Tocantins-Araguaia	Brazil (Tocantins)	Tocantins	R	downstream	Raising	15	3	2014	8:53:48	E	S	101	-3.50882	-49.5901		2.5
240	Tocantins-Araguaia	Brazil (Tocantins)	Tocantins	R	downstream	Raising	15	3	2014	8:53:48	P	S	102	-3.50882	-49.5901		2.04
241	Tocantins-Araguaia	Brazil (Tocantins)	Tocantins	R	downstream	Raising	15	3	2014	9:7:26	E	S	102	-3.52932	-49.5876		2.04
242	Tocantins-Araguaia	Brazil (Tocantins)	Tocantins	R	downstream	Raising	15	3	2014	9:7:26	P	S	103	-3.52932	-49.5876		2.5
243	Tocantins-Araguaia	Brazil (Tocantins)	Tocantins	R	downstream	Raising	15	3	2014	9:25:56	E	S	103	-3.54906	-49.6009		2.5
244	Tocantins-Araguaia	Brazil (Tocantins)	Tocantins	R	downstream	Raising	15	3	2014	9:25:56	P	S	104	-3.54906	-49.6009		2.43
245	Tocantins-Araguaia	Brazil (Tocantins)	Tocantins	R	downstream	Raising	15	3	2014	9:41:34	E	S	104	-3.56789	-49.6138		2.43
246	Tocantins-Araguaia	Brazil (Tocantins)	Tocantins	R	downstream	Raising	15	3	2014	9:41:34	P	S	105	-3.56789	-49.6138		3.93
247	Tocantins-Araguaia	Brazil (Tocantins)	Tocantins	R	downstream	Raising	15	3	2014	9:45:46	E	S	105	-3.57242	-49.6141		3.93
248	Tocantins-Araguaia	Brazil (Tocantins)	Tocantins	CN	downstream	Raising	15	3	2014	9:55:21	P	S	106	-3.57606	-49.6134		0.952
249	Tocantins-Araguaia	Brazil (Tocantins)	Tocantins	CN	downstream	Raising	15	3	2014	9:56:43	O	S	106	-3.577	-49.6133	1	0.952	29	470	227.861	1	4	Inia araguaiaensis
250	Tocantins-Araguaia	Brazil (Tocantins)	Tocantins	CN	downstream	Raising	15	3	2014	9:59:0	O	S	106	-3.57698	-49.6133	2	0.952	10	200	34.7296	3	4	Inia araguaiaensis	NW
251	Tocantins-Araguaia	Brazil (Tocantins)	Tocantins	CN	downstream	Raising	15	3	2014	10:4:35	E	S	106	-3.57658	-49.6126		0.954
252	Tocantins-Araguaia	Brazil (Tocantins)	Tocantins	R	downstream	Raising	15	3	2014	10:7:29	P	S	107	-3.57526	-49.6147		1.82
253	Tocantins-Araguaia	Brazil (Tocantins)	Tocantins	R	downstream	Raising	15	3	2014	10:18:45	E	S	107	-3.5813	-49.6288		1.82
254	Tocantins-Araguaia	Brazil (Tocantins)	Tocantins	R	downstream	Raising	15	3	2014	10:18:45	P	S	108	-3.5813	-49.6288		2.3
255	Tocantins-Araguaia	Brazil (Tocantins)	Tocantins	R	downstream	Raising	15	3	2014	10:40:1	E	S	108	-3.59938	-49.6388		2.3
256	Tocantins-Araguaia	Brazil (Tocantins)	Tocantins	R	downstream	Raising	15	3	2014	10:40:1	P	S	109	-3.59938	-49.6388		2.28
257	Tocantins-Araguaia	Brazil (Tocantins)	Tocantins	R	downstream	Raising	15	3	2014	10:57:44	E	S	109	-3.61789	-49.6499		2.28
258	Tocantins-Araguaia	Brazil (Tocantins)	Tocantins	R	downstream	Raising	15	3	2014	10:57:44	P	S	110	-3.61789	-49.6499		2.5
259	Tocantins-Araguaia	Brazil (Tocantins)	Tocantins	R	downstream	Raising	15	3	2014	11:17:0	E	S	110	-3.63966	-49.6621		2.5
260	Tocantins-Araguaia	Brazil (Tocantins)	Tocantins	R	downstream	Raising	15	3	2014	11:17:0	P	S	111	-3.63966	-49.6621		2.56
261	Tocantins-Araguaia	Brazil (Tocantins)	Tocantins	R	downstream	Raising	15	3	2014	11:35:0	E	S	111	-3.66354	-49.6641		2.56
262	Tocantins-Araguaia	Brazil (Tocantins)	Tocantins	R	downstream	Raising	15	3	2014	11:35:0	P	S	112	-3.66354	-49.6641		2.5
263	Tocantins-Araguaia	Brazil (Tocantins)	Tocantins	R	downstream	Raising	15	3	2014	11:51:0	E	S	112	-3.68634	-49.6661		2.5
264	Tocantins-Araguaia	Brazil (Tocantins)	Tocantins	R	downstream	Raising	15	3	2014	11:51:0	P	S	113	-3.68634	-49.6661		2.49
265	Tocantins-Araguaia	Brazil (Tocantins)	Tocantins	R	downstream	Raising	15	3	2014	12:8:1	E	S	113	-3.70977	-49.6669		2.49
266	Tocantins-Araguaia	Brazil (Tocantins)	Tocantins	R	downstream	Raising	15	3	2014	12:8:1	P	S	114	-3.70977	-49.6669		2.57
267	Tocantins-Araguaia	Brazil (Tocantins)	Tocantins	R	downstream	Raising	15	3	2014	12:23:15	E	S	114	-3.73266	-49.6668		2.57
268	Tocantins-Araguaia	Brazil (Tocantins)	Tocantins	R	downstream	Raising	15	3	2014	12:23:15	P	S	115	-3.73266	-49.6668		2.8
269	Tocantins-Araguaia	Brazil (Tocantins)	Tocantins	R	downstream	Raising	15	3	2014	12:45:18	E	S	115	-3.75824	-49.6647		2.8
270	Tocantins-Araguaia	Brazil (Tocantins)	Tocantins	RS	res1	Raising	16	3	2014	7:28:6	L	L	116	-3.83616	-49.6615		2.91
271	Tocantins-Araguaia	Brazil (Tocantins)	Tocantins	RS	res1	Raising	16	3	2014	7:44:10	O	L	116	-3.85444	-49.6475	2	2.91	30	250	125	1	4	Inia araguaiaensis	NW
272	Tocantins-Araguaia	Brazil (Tocantins)	Tocantins	RS	res1	Raising	16	3	2014	7:44:56	X	L	116	-3.85499	-49.6468		2.91
273	Tocantins-Araguaia	Brazil (Tocantins)	Tocantins	RS	res1	Raising	16	3	2014	7:44:56	L	L	117	-3.85499	-49.6468		2.5
274	Tocantins-Araguaia	Brazil (Tocantins)	Tocantins	RS	res1	Raising	16	3	2014	7:57:10	O	L	117	-3.86755	-49.6336	2	2.5	50	300	229.813	1	4	Inia araguaiaensis	NW
275	Tocantins-Araguaia	Brazil (Tocantins)	Tocantins	RS	res1	Raising	16	3	2014	8:0:28	X	L	117	-3.87173	-49.6301		2.5
276	Tocantins-Araguaia	Brazil (Tocantins)	Tocantins	RS	res1	Raising	16	3	2014	8:0:28	L	L	118	-3.87173	-49.6301		2.5
277	Tocantins-Araguaia	Brazil (Tocantins)	Tocantins	RS	res1	Raising	16	3	2014	8:16:0	X	L	118	-3.89403	-49.6139		2.5
278	Tocantins-Araguaia	Brazil (Tocantins)	Tocantins	RS	res1	Raising	16	3	2014	8:16:0	L	L	119	-3.89403	-49.6139		2.6
279	Tocantins-Araguaia	Brazil (Tocantins)	Tocantins	RS	res1	Raising	16	3	2014	8:28:19	O	L	119	-3.90979	-49.5986	2	2.6	59	300	257.15	2	4	Inia araguaiaensis	NW
280	Tocantins-Araguaia	Brazil (Tocantins)	Tocantins	RS	res1	Raising	16	3	2014	8:30:22	X	L	119	-3.912	-49.5962		2.6
281	Tocantins-Araguaia	Brazil (Tocantins)	Tocantins	RS	res1	Raising	16	3	2014	8:30:22	L	L	120	-3.912	-49.5962		2.5
282	Tocantins-Araguaia	Brazil (Tocantins)	Tocantins	RS	res1	Raising	16	3	2014	8:44:16	X	L	120	-3.93071	-49.5823		2.5
283	Tocantins-Araguaia	Brazil (Tocantins)	Tocantins	RS	res1	Raising	16	3	2014	8:44:16	L	L	121	-3.93071	-49.5823		2.5
284	Tocantins-Araguaia	Brazil (Tocantins)	Tocantins	RS	res1	Raising	16	3	2014	9:45:2	O	L	121	-4.19085	-49.6004	2	2.5	30	30	15	1	4	Inia araguaiaensis	NW
285	Tocantins-Araguaia	Brazil (Tocantins)	Tocantins	RS	res1	Raising	16	3	2014	9:57:1	X	L	121	-3.95205	-49.578		2.5
286	Tocantins-Araguaia	Brazil (Tocantins)	Tocantins	RS	res1	Raising	16	3	2014	9:57:1	L	L	122	-3.95205	-49.578		2.5
287	Tocantins-Araguaia	Brazil (Tocantins)	Tocantins	RS	res1	Raising	16	3	2014	9:10:26	X	L	122	-3.97576	-49.5827		2.5
288	Tocantins-Araguaia	Brazil (Tocantins)	Tocantins	RS	res1	Raising	16	3	2014	9:10:26	L	L	123	-3.97576	-49.5827		2.5
289	Tocantins-Araguaia	Brazil (Tocantins)	Tocantins	RS	res1	Raising	16	3	2014	9:23:10	X	L	123	-3.99572	-49.5953		2.5
290	Tocantins-Araguaia	Brazil (Tocantins)	Tocantins	RS	res1	Raising	16	3	2014	9:23:10	L	L	124	-3.99572	-49.5953		2.5
291	Tocantins-Araguaia	Brazil (Tocantins)	Tocantins	RS	res1	Raising	16	3	2014	9:40:21	X	L	124	-4.01361	-49.6107		2.5
292	Tocantins-Araguaia	Brazil (Tocantins)	Tocantins	RS	res1	Raising	16	3	2014	10:40:21	L	L	125	-4.01361	-49.6107		2.5
293	Tocantins-Araguaia	Brazil (Tocantins)	Tocantins	RS	res1	Raising	16	3	2014	10:53:20	X	L	125	-4.03283	-49.6227		2.5
294	Tocantins-Araguaia	Brazil (Tocantins)	Tocantins	RS	res1	Raising	16	3	2014	10:53:20	L	L	126	-4.03283	-49.6227		2.55
295	Tocantins-Araguaia	Brazil (Tocantins)	Tocantins	RS	res1	Raising	16	3	2014	10:5:59	X	L	126	-4.05517	-49.6274		2.55
296	Tocantins-Araguaia	Brazil (Tocantins)	Tocantins	RS	res1	Raising	16	3	2014	10:5:59	L	L	127	-4.05517	-49.6274		2.7
297	Tocantins-Araguaia	Brazil (Tocantins)	Tocantins	RS	res1	Raising	16	3	2014	10:20:32	X	L	127	-4.0751	-49.611		2.7
298	Tocantins-Araguaia	Brazil (Tocantins)	Tocantins	RS	res1	Raising	16	3	2014	10:20:32	L	L	128	-4.0751	-49.611		2.68
299	Tocantins-Araguaia	Brazil (Tocantins)	Tocantins	RS	res1	Raising	16	3	2014	10:35:2	X	L	128	-4.09678	-49.5974		2.68
300	Tocantins-Araguaia	Brazil (Tocantins)	Tocantins	RS	res1	Raising	16	3	2014	10:35:2	L	L	129	-4.09678	-49.5974		2.38
301	Tocantins-Araguaia	Brazil (Tocantins)	Tocantins	RS	res1	Raising	16	3	2014	10:47:26	X	L	129	-4.10789	-49.5946		2.38
302	Tocantins-Araguaia	Brazil (Tocantins)	Tocantins	RS	res1	Raising	16	3	2014	10:52:38	L	L	130	-4.1241	-49.5971		2.5
303	Tocantins-Araguaia	Brazil (Tocantins)	Tocantins	RS	res1	Raising	16	3	2014	11:7:54	X	L	130	-4.14689	-49.6112		2.5
304	Tocantins-Araguaia	Brazil (Tocantins)	Tocantins	RS	res1	Raising	16	3	2014	11:7:54	L	L	131	-4.14689	-49.6112		1.3
305	Tocantins-Araguaia	Brazil (Tocantins)	Tocantins	RS	res1	Raising	16	3	2014	11:15:0	X	L	131	-4.15922	-49.6127		1.3
306	Tocantins-Araguaia	Brazil (Tocantins)	Tocantins	RS	res1	Raising	16	3	2014	11:15:0	L	L	132	-4.15922	-49.6127		2.47
307	Tocantins-Araguaia	Brazil (Tocantins)	Tocantins	RS	res1	Raising	16	3	2014	11:30:3	X	L	132	-4.1683	-49.5876		2.47
308	Tocantins-Araguaia	Brazil (Tocantins)	Tocantins	RS	res2	Raising	16	3	2014	11:30:3	L	L	133	-4.1683	-49.5876		2.77
309	Tocantins-Araguaia	Brazil (Tocantins)	Tocantins	RS	res2	Raising	16	3	2014	11:45:39	X	L	133	-4.19012	-49.5998		2.77
310	Tocantins-Araguaia	Brazil (Tocantins)	Tocantins	RS	res2	Raising	16	3	2014	11:45:8	L	L	134	-4.19012	-49.5998		2.34
311	Tocantins-Araguaia	Brazil (Tocantins)	Tocantins	RS	res2	Raising	16	3	2014	11:47:25	O	L	134	-4.19355	-49.6015	2	2.34	28	90	42.2524	1	4	Inia araguaiaensis	C
312	Tocantins-Araguaia	Brazil (Tocantins)	Tocantins	RS	res2	Raising	16	3	2014	11:47:	X	L	134	-4.1936	-49.6015		2.34
313	Tocantins-Araguaia	Brazil (Tocantins)	Tocantins	RS	res2	Raising	16	3	2014	11:47:	L	L	135	-4.1936	-49.6015		1.81
314	Tocantins-Araguaia	Brazil (Tocantins)	Tocantins	RS	res2	Raising	16	3	2014	11:57:	X	L	135	-4.19689	-49.5845		1.81
315	Tocantins-Araguaia	Brazil (Tocantins)	Tocantins	RS	res2	Raising	16	3	2014	11:57:	L	L	136	-4.19689	-49.5845		2.93
316	Tocantins-Araguaia	Brazil (Tocantins)	Tocantins	RS	res2	Raising	16	3	2014	11:59:40	O	L	136	-4.19465	-49.5815	1	2.93	28	250	117.368	1	4	Inia araguaiaensis
317	Tocantins-Araguaia	Brazil (Tocantins)	Tocantins	RS	res2	Raising	16	3	2014	12:18:40	X	L	136	-4.17669	-49.5669		2.93
318	Tocantins-Araguaia	Brazil (Tocantins)	Tocantins	RS	res2	Raising	16	3	2014	13:17:32	L	L	137	-4.17881	-49.5685		1.15
319	Tocantins-Araguaia	Brazil (Tocantins)	Tocantins	RS	res2	Raising	16	3	2014	13:19:25	O	L	137	-4.17864	-49.5683	2	1.15	72	30	28.5317	1	4	Inia araguaiaensis	NW
320	Tocantins-Araguaia	Brazil (Tocantins)	Tocantins	RS	res2	Raising	16	3	2014	13:20:12	O	L	137	-4.17927	-49.5689	2	1.15	40	80	51.423	1	4	Inia araguaiaensis	NW
321	Tocantins-Araguaia	Brazil (Tocantins)	Tocantins	RS	res2	Raising	16	3	2014	13:26:28	X	L	137	-4.18725	-49.5758		1.15
322	Tocantins-Araguaia	Brazil (Tocantins)	Tocantins	RS	res2	Raising	16	3	2014	13:26:28	L	L	138	-4.18725	-49.5758		3.35
323	Tocantins-Araguaia	Brazil (Tocantins)	Tocantins	RS	res2	Raising	16	3	2014	13:44:20	X	L	138	-4.21724	-49.5823		3.35
324	Tocantins-Araguaia	Brazil (Tocantins)	Tocantins	RS	res2	Raising	16	3	2014	13:44:20	L	L	139	-4.21724	-49.5823		2.35
325	Tocantins-Araguaia	Brazil (Tocantins)	Tocantins	RS	res2	Raising	16	3	2014	13:57:13	X	L	139	-4.22971	-49.5665		2.35
326	Tocantins-Araguaia	Brazil (Tocantins)	Tocantins	RS	res2	Raising	16	3	2014	13:57:13	L	L	140	-4.22971	-49.5665		2.51
327	Tocantins-Araguaia	Brazil (Tocantins)	Tocantins	RS	res2	Raising	16	3	2014	14:10:30	X	L	140	-4.24812	-49.5624		2.51
328	Tocantins-Araguaia	Brazil (Tocantins)	Tocantins	RS	res2	Raising	16	3	2014	14:10:30	L	L	141	-4.24812	-49.5624		1.77
329	Tocantins-Araguaia	Brazil (Tocantins)	Tocantins	RS	res2	Raising	16	3	2014	14:20:57	X	L	141	-4.26523	-49.5683		1.77
330	Tocantins-Araguaia	Brazil (Tocantins)	Tocantins	RS	res2	Raising	16	3	2014	14:20:57	L	L	142	-4.26523	-49.5683		2.52
331	Tocantins-Araguaia	Brazil (Tocantins)	Tocantins	RS	res2	Raising	16	3	2014	14:22:21	O	L	142	-4.26645	-49.5669	2	2.52	40	400	257.115	1	4	Inia araguaiaensis	NW
332	Tocantins-Araguaia	Brazil (Tocantins)	Tocantins	RS	res2	Raising	16	3	2014	14:35:0	X	L	142	-4.27077	-49.5444		2.52
333	Tocantins-Araguaia	Brazil (Tocantins)	Tocantins	RS	res2	Raising	16	3	2014	14:35:0	L	L	143	-4.27077	-49.5444		0.573
334	Tocantins-Araguaia	Brazil (Tocantins)	Tocantins	RS	res2	Raising	16	3	2014	14:37:56	X	L	143	-4.27308	-49.5394		0.573
335	Tocantins-Araguaia	Brazil (Tocantins)	Tocantins	RS	res2	Raising	16	3	2014	14:37:56	L	L	144	-4.27308	-49.5394		2.58
336	Tocantins-Araguaia	Brazil (Tocantins)	Tocantins	RS	res2	Raising	16	3	2014	14:42:7	O	L	144	-4.2792	-49.5396	1	2.58	15	300	77.6457	1	4	Inia araguaiaensis
337	Tocantins-Araguaia	Brazil (Tocantins)	Tocantins	RS	res2	Raising	16	3	2014	14:51:47	X	L	144	-4.2964	-49.5436		2.58
338	Tocantins-Araguaia	Brazil (Tocantins)	Tocantins	RS	res2	Raising	16	3	2014	14:51:47	L	L	145	-4.2964	-49.5436		1.87
339	Tocantins-Araguaia	Brazil (Tocantins)	Tocantins	RS	res2	Raising	16	3	2014	15:1:56	X	L	145	-4.31344	-49.5466		1.87
340	Tocantins-Araguaia	Brazil (Tocantins)	Tocantins	RS	res2	Raising	16	3	2014	15:1:56	L	L	146	-4.31344	-49.5466		2.76
341	Tocantins-Araguaia	Brazil (Tocantins)	Tocantins	RS	res2	Raising	16	3	2014	15:16:33	X	L	146	-4.31525	-49.5216		2.76
342	Tocantins-Araguaia	Brazil (Tocantins)	Tocantins	RS	res2	Raising	16	3	2014	15:16:33	L	L	147	-4.31525	-49.5216		2.63
343	Tocantins-Araguaia	Brazil (Tocantins)	Tocantins	RS	res2	Raising	16	3	2014	15:29:53	O	L	147	-4.33486	-49.5168	1	2.63	10	150	26.0472	1	4	Inia araguaiaensis
344	Tocantins-Araguaia	Brazil (Tocantins)	Tocantins	RS	res2	Raising	16	3	2014	15:29:59	X	L	147	-4.3352	-49.5169		2.63
345	Tocantins-Araguaia	Brazil (Tocantins)	Tocantins	RS	res2	Raising	16	3	2014	15:29:59	L	L	148	-4.3352	-49.5169		1.7
346	Tocantins-Araguaia	Brazil (Tocantins)	Tocantins	RS	res2	Raising	16	3	2014	15:37:30	O	L	148	-4.34652	-49.5214	2	1.7	20	250	85.505	2	4	Inia araguaiaensis	NW
347	Tocantins-Araguaia	Brazil (Tocantins)	Tocantins	RS	res2	Raising	16	3	2014	15:39:26	X	L	148	-4.35233	-49.5177		1.7
348	Tocantins-Araguaia	Brazil (Tocantins)	Tocantins	RS	res2	Raising	16	3	2014	15:39:26	L	L	149	-4.35233	-49.5177		2.67
349	Tocantins-Araguaia	Brazil (Tocantins)	Tocantins	RS	res2	Raising	16	3	2014	15:49:44	O	L	149	-4.35418	-49.5031	1	2.67	8	190	26.4429	1	4	Inia araguaiaensis
350	Tocantins-Araguaia	Brazil (Tocantins)	Tocantins	RS	res2	Raising	16	3	2014	15:53:0	O	L	149	-4.35399	-49.4978	1	2.67	15	34	8.79985	2	4	Inia araguaiaensis
351	Tocantins-Araguaia	Brazil (Tocantins)	Tocantins	RS	res2	Raising	16	3	2014	15:53:46	X	L	149	-4.35392	-49.4961		2.67
352	Tocantins-Araguaia	Brazil (Tocantins)	Tocantins	RS	res2	Raising	16	3	2014	15:53:46	L	L	150	-4.35392	-49.4961		2.5
353	Tocantins-Araguaia	Brazil (Tocantins)	Tocantins	RS	res2	Raising	16	3	2014	15:57:25	O	L	150	-4.35359	-49.4903	2	2.5	25	300	126.785	1	4	Inia araguaiaensis	NW
354	Tocantins-Araguaia	Brazil (Tocantins)	Tocantins	RS	res2	Raising	16	3	2014	16:15:8	X	L	150	-4.38081	-49.4912		2.5
355	Tocantins-Araguaia	Brazil (Tocantins)	Tocantins	RS	res2	Raising	16	3	2014	16:15:8	L	L	152	-4.38081	-49.4912		2.7
356	Tocantins-Araguaia	Brazil (Tocantins)	Tocantins	RS	res2	Raising	16	3	2014	16:30:7	X	L	152	-4.3988	-49.4719		2.7
357	Tocantins-Araguaia	Brazil (Tocantins)	Tocantins	RS	res2	Raising	16	3	2014	16:30:7	L	L	153	-4.3988	-49.4719		0.372
360	Tocantins-Araguaia	Brazil (Tocantins)	Tocantins	RS	res2	Raising	16	3	2014	16:31:9	O	L	153	-4.39992	-49.471	1	0.372	42	140	93.6783	2	4	Inia araguaiaensis
361	Tocantins-Araguaia	Brazil (Tocantins)	Tocantins	RS	res2	Raising	16	3	2014	16:39:5	X	L	153	-4.40466	-49.4673		0.372
362	Tocantins-Araguaia	Brazil (Tocantins)	Tocantins	RS	res2	Raising	16	3	2014	16:39:5	L	L	154	-4.40466	-49.4673		2.5
363	Tocantins-Araguaia	Brazil (Tocantins)	Tocantins	RS	res2	Raising	16	3	2014	16:47:3	X	L	154	-4.42619	-49.4769		2.5
364	Tocantins-Araguaia	Brazil (Tocantins)	Tocantins	RS	res2	Raising	16	3	2014	16:47:3	L	L	155	-4.42619	-49.4769		2.53
365	Tocantins-Araguaia	Brazil (Tocantins)	Tocantins	RS	res2	Raising	16	3	2014	16:57:44	O	L	155	-4.44043	-49.467	2	2.53	11	40	7.63236	1	4	Inia araguaiaensis	C
366	Tocantins-Araguaia	Brazil (Tocantins)	Tocantins	RS	res2	Raising	16	3	2014	17:0:0	X	L	155	-4.44451	-49.4632		2.53
367	Tocantins-Araguaia	Brazil (Tocantins)	Tocantins	RS	res2	Raising	16	3	2014	17:0:0	L	L	156	-4.44451	-49.4632		2.5
368	Tocantins-Araguaia	Brazil (Tocantins)	Tocantins	RS	res2	Raising	16	3	2014	17:15:10	X	L	156	-4.46471	-49.4762		2.5
369	Tocantins-Araguaia	Brazil (Tocantins)	Tocantins	RS	res2	Raising	16	3	2014	17:15:10	L	L	157	-4.46471	-49.4762		2.5
370	Tocantins-Araguaia	Brazil (Tocantins)	Tocantins	RS	res2	Raising	16	3	2014	17:23:38	X	L	157	-4.47795	-49.4831		2.5
371	Tocantins-Araguaia	Brazil (Tocantins)	Tocantins	RS	res2	Raising	16	3	2014	17:23:38	L	L	158	-4.47795	-49.4831		2.51
372	Tocantins-Araguaia	Brazil (Tocantins)	Tocantins	RS	res2	Raising	16	3	2014	17:37:31	X	L	158	-4.50146	-49.4773		2.51
373	Tocantins-Araguaia	Brazil (Tocantins)	Tocantins	RS	res2	Raising	16	3	2014	17:37:31	L	L	159	-4.50146	-49.4773		1.93
374	Tocantins-Araguaia	Brazil (Tocantins)	Tocantins	RS	res2	Raising	16	3	2014	17:47:19	X	L	159	-4.51772	-49.4718		1.93
375	Tocantins-Araguaia	Brazil (Tocantins)	Tocantins	RS	res2	Raising	16	3	2014	17:47:19	L	L	160	-4.51772	-49.4718		1.16
376	Tocantins-Araguaia	Brazil (Tocantins)	Tocantins	RS	res2	Raising	16	3	2014	17:49:30	O	L	160	-4.51825	-49.4701	2	1.16	0	300	0	1	4	Inia araguaiaensis	C
377	Tocantins-Araguaia	Brazil (Tocantins)	Tocantins	RS	res2	Raising	16	3	2014	17:52:17	O	L	160	-4.51882	-49.467	2	1.16	90	120	120	1	4	Inia araguaiaensis	NW
378	Tocantins-Araguaia	Brazil (Tocantins)	Tocantins	RS	res2	Raising	16	3	2014	17:52:31	O	L	160	-4.51883	-49.467	2	1.16	35	250	143.394	2	4	Inia araguaiaensis	NW
379	Tocantins-Araguaia	Brazil (Tocantins)	Tocantins	RS	res2	Raising	16	3	2014	17:57:55	X	L	160	-4.52034	-49.4614		1.16
380	Tocantins-Araguaia	Brazil (Tocantins)	Tocantins	RS	res2	Raising	17	3	2014	6:36:15	L	L	161	-4.52264	-49.4615		2.61
381	Tocantins-Araguaia	Brazil (Tocantins)	Tocantins	RS	res2	Raising	17	3	2014	6:51:50	X	L	161	-4.54409	-49.4693		2.61
382	Tocantins-Araguaia	Brazil (Tocantins)	Tocantins	RS	res2	Raising	17	3	2014	6:51:50	L	L	162	-4.54409	-49.4693		2.48
383	Tocantins-Araguaia	Brazil (Tocantins)	Tocantins	RS	res2	Raising	17	3	2014	7:5:2	X	L	162	-4.56703	-49.4789		2.48
384	Tocantins-Araguaia	Brazil (Tocantins)	Tocantins	RS	res2	Raising	17	3	2014	7:5:2	L	L	163	-4.56703	-49.4789		2.5
385	Tocantins-Araguaia	Brazil (Tocantins)	Tocantins	RS	res2	Raising	17	3	2014	7:20:37	X	L	163	-4.56009	-49.4548		2.5
386	Tocantins-Araguaia	Brazil (Tocantins)	Tocantins	RS	res2	Raising	17	3	2014	7:20:37	L	L	164	-4.56009	-49.4548		0.789
387	Tocantins-Araguaia	Brazil (Tocantins)	Tocantins	RS	res2	Raising	17	3	2014	7:24:32	X	L	164	-4.55763	-49.4476		0.789
388	Tocantins-Araguaia	Brazil (Tocantins)	Tocantins	RS	res2	Raising	17	3	2014	7:24:32	L	L	165	-4.55763	-49.4476		3.37
389	Tocantins-Araguaia	Brazil (Tocantins)	Tocantins	RS	res2	Raising	17	3	2014	7:41:26	X	L	165	-4.58857	-49.4498		3.37
390	Tocantins-Araguaia	Brazil (Tocantins)	Tocantins	RS	res2	Raising	17	3	2014	7:41:26	L	L	166	-4.58857	-49.4498		1.01
391	Tocantins-Araguaia	Brazil (Tocantins)	Tocantins	RS	res2	Raising	17	3	2014	7:55:40	O	L	166	-4.59009	-49.4246	2	1.01	8	60	8.35039	2	4	Inia araguaiaensis	NW
392	Tocantins-Araguaia	Brazil (Tocantins)	Tocantins	RS	res2	Raising	17	3	2014	7:57:28	O	L	166	-4.59028	-49.4218	1	1.01	40	300	192.836	1	4	Inia araguaiaensis
393	Tocantins-Araguaia	Brazil (Tocantins)	Tocantins	RS	res2	Raising	17	3	2014	8:1:47	X	L	166	-4.59003	-49.4137		1.01
394	Tocantins-Araguaia	Brazil (Tocantins)	Tocantins	RS	res2	Raising	17	3	2014	8:1:47	L	L	167	-4.59003	-49.4137		1.4
395	Tocantins-Araguaia	Brazil (Tocantins)	Tocantins	RS	res2	Raising	17	3	2014	8:2:45	O	L	167	-4.59133	-49.413	1	1.4	8	170	23.6594	1	4	Inia araguaiaensis
396	Tocantins-Araguaia	Brazil (Tocantins)	Tocantins	RS	res2	Raising	17	3	2014	8:10:39	X	L	167	-4.60482	-49.4189		1.4
397	Tocantins-Araguaia	Brazil (Tocantins)	Tocantins	RS	res2	Raising	17	3	2014	8:10:39	L	L	168	-4.60482	-49.4189		2.67
398	Tocantins-Araguaia	Brazil (Tocantins)	Tocantins	RS	res2	Raising	17	3	2014	8:12:5	O	L	168	-4.60795	-49.4171	1	2.67	73	350	334.707	1	4	Inia araguaiaensis
399	Tocantins-Araguaia	Brazil (Tocantins)	Tocantins	RS	res2	Raising	17	3	2014	8:14:17	O	L	168	-4.60916	-49.4156	2	2.67	90	70	70	2	4	Inia araguaiaensis	NW
400	Tocantins-Araguaia	Brazil (Tocantins)	Tocantins	RS	res2	Raising	17	3	2014	8:15:0	O	L	168	-4.61021	-49.4141	1	2.67	53	180	143.754	2	4	Inia araguaiaensis
401	Tocantins-Araguaia	Brazil (Tocantins)	Tocantins	RS	res2	Raising	17	3	2014	8:16:52	O	L	168	-4.61171	-49.4113	1	2.67	53	220	175.7	1	4	Inia araguaiaensis
402	Tocantins-Araguaia	Brazil (Tocantins)	Tocantins	RS	res2	Raising	17	3	2014	8:20:31	O	L	168	-4.61419	-49.4057	2	2.67	40	300	192.836	1	4	Inia araguaiaensis	NW
403	Tocantins-Araguaia	Brazil (Tocantins)	Tocantins	RS	res2	Raising	17	3	2014	8:23:0	X	L	168	-4.61719	-49.4004		2.67
404	Tocantins-Araguaia	Brazil (Tocantins)	Tocantins	RS	res2	Raising	17	3	2014	8:23:0	L	L	169	-4.61719	-49.4004		0.37
405	Tocantins-Araguaia	Brazil (Tocantins)	Tocantins	RS	res2	Raising	17	3	2014	8:25:42	X	L	169	-4.61916	-49.3968		0.37
406	Tocantins-Araguaia	Brazil (Tocantins)	Tocantins	RS	res2	Raising	17	3	2014	8:25:42	L	L	170	-4.61916	-49.3968		2.01
407	Tocantins-Araguaia	Brazil (Tocantins)	Tocantins	RS	res2	Raising	17	3	2014	8:27:2	O	L	170	-4.62256	-49.3994	2	2.01	40	700	449.951	1	4	Inia araguaiaensis	NW
408	Tocantins-Araguaia	Brazil (Tocantins)	Tocantins	RS	res2	Raising	17	3	2014	8:36:20	O	L	170	-4.6314	-49.4105	2	2.01	51	80	62.1717	1	4	Inia araguaiaensis	C
409	Tocantins-Araguaia	Brazil (Tocantins)	Tocantins	RS	res2	Raising	17	3	2014	8:38:0	X	L	170	-4.63367	-49.4138		2.01
410	Tocantins-Araguaia	Brazil (Tocantins)	Tocantins	RS	res2	Raising	17	3	2014	8:38:0	L	L	171	-4.63367	-49.4138		2.24
411	Tocantins-Araguaia	Brazil (Tocantins)	Tocantins	RS	res2	Raising	17	3	2014	8:41:38	O	L	171	-4.63919	-49.4133	2	2.24	60	150	129.904	1	4	Inia araguaiaensis	C
412	Tocantins-Araguaia	Brazil (Tocantins)	Tocantins	RS	res2	Raising	17	3	2014	8:49:5	X	L	171	-4.65263	-49.4073		2.24
413	Tocantins-Araguaia	Brazil (Tocantins)	Tocantins	RS	res2	Raising	17	3	2014	8:49:5	L	L	172	-4.65263	-49.4073		2.5
414	Tocantins-Araguaia	Brazil (Tocantins)	Tocantins	RS	res2	Raising	17	3	2014	8:57:19	O	L	172	-4.66344	-49.4152	2	2.5	15	80	20.7055	1	4	Inia araguaiaensis	NW
415	Tocantins-Araguaia	Brazil (Tocantins)	Tocantins	RS	res2	Raising	17	3	2014	8:58:54	O	L	172	-4.66582	-49.4163	2	2.5	87	70	69.9041	1	4	Inia araguaiaensis	NW
416	Tocantins-Araguaia	Brazil (Tocantins)	Tocantins	RS	res2	Raising	17	3	2014	9:0:0	X	L	172	-4.6684	-49.4172		2.5
417	Tocantins-Araguaia	Brazil (Tocantins)	Tocantins	RS	res2	Raising	17	3	2014	9:0:0	L	L	173	-4.6684	-49.4172		2.17
418	Tocantins-Araguaia	Brazil (Tocantins)	Tocantins	RS	res2	Raising	17	3	2014	9:2:0	O	L	173	-4.67129	-49.4181	1	2.17	84	125	124.315	1	4	Inia araguaiaensis
419	Tocantins-Araguaia	Brazil (Tocantins)	Tocantins	RS	res2	Raising	17	3	2014	9:4:0	O	L	173	-4.67435	-49.4191	1	2.17	32	150	79.4879	1	4	Inia araguaiaensis
420	Tocantins-Araguaia	Brazil (Tocantins)	Tocantins	RS	res2	Raising	17	3	2014	9:4:0	O	L	173	-4.67482	-49.4192	1	2.17	35	176	100.949	2	4	Inia araguaiaensis
421	Tocantins-Araguaia	Brazil (Tocantins)	Tocantins	RS	res2	Raising	17	3	2014	9:5:14	O	L	173	-4.67684	-49.4194	2	2.17	30	100	50	3	4	Inia araguaiaensis	NW
422	Tocantins-Araguaia	Brazil (Tocantins)	Tocantins	RS	res2	Raising	17	3	2014	9:11:55	O	L	173	-4.68782	-49.4191	1	2.17	26	142	62.2487	2	4	Inia araguaiaensis
423	Tocantins-Araguaia	Brazil (Tocantins)	Tocantins	RS	res2	Raising	17	3	2014	9:15:35	X	L	173	-4.69364	-49.4243		2.17
424	Tocantins-Araguaia	Brazil (Tocantins)	Tocantins	RS	res2	Raising	17	3	2014	9:15:35	L	L	174	-4.69364	-49.4243		2.07
425	Tocantins-Araguaia	Brazil (Tocantins)	Tocantins	RS	res2	Raising	17	3	2014	9:23:40	O	L	174	-4.70281	-49.434	2	2.07	46	260	187.028	1	4	Inia araguaiaensis	NW
426	Tocantins-Araguaia	Brazil (Tocantins)	Tocantins	RS	res2	Raising	17	3	2014	9:31:45	O	L	174	-4.7133	-49.4369	2	2.07	52	62	48.8567	2	4	Inia araguaiaensis	NW
427	Tocantins-Araguaia	Brazil (Tocantins)	Tocantins	RS	res2	Raising	17	3	2014	9:32:49	O	L	174	-4.71506	-49.4352	2	2.07	40	183	117.63	2	4	Inia araguaiaensis	C
428	Tocantins-Araguaia	Brazil (Tocantins)	Tocantins	RS	res2	Raising	17	3	2014	9:28:30	X	L	174	-4.71059	-49.4391		2.07
429	Tocantins-Araguaia	Brazil (Tocantins)	Tocantins	RS	res2	Raising	17	3	2014	9:28:30	L	L	175	-4.71059	-49.4391		2.46
430	Tocantins-Araguaia	Brazil (Tocantins)	Tocantins	RS	res2	Raising	17	3	2014	9:31:5	O	L	175	-4.71345	-49.4368	1	2.46	4	62	4.3249	1	4	Inia araguaiaensis
431	Tocantins-Araguaia	Brazil (Tocantins)	Tocantins	RS	res2	Raising	17	3	2014	9:33:12	O	L	175	-4.71661	-49.4336	2	2.46	20	60	20.5212	1	4	Inia araguaiaensis	NW
432	Tocantins-Araguaia	Brazil (Tocantins)	Tocantins	RS	res2	Raising	17	3	2014	9:33:25	O	L	175	-4.71754	-49.4325	1	2.46	52	46	36.2485	1	4	Inia araguaiaensis
433	Tocantins-Araguaia	Brazil (Tocantins)	Tocantins	RS	res2	Raising	17	3	2014	9:36:19	O	L	175	-4.71989	-49.43	2	2.46	16	250	68.9093	2	4	Inia araguaiaensis	C
434	Tocantins-Araguaia	Brazil (Tocantins)	Tocantins	RS	res2	Raising	17	3	2014	9:37:5	O	L	175	-4.72116	-49.4285	2	2.46	20	60	20.5212	1	4	Inia araguaiaensis	NW
435	Tocantins-Araguaia	Brazil (Tocantins)	Tocantins	RS	res2	Raising	17	3	2014	9:41:30	O	L	175	-4.72483	-49.4231	2	2.46	25	54	22.8214	1	4	Inia araguaiaensis	NW
436	Tocantins-Araguaia	Brazil (Tocantins)	Tocantins	RS	res2	Raising	17	3	2014	9:41:43	O	L	175	-4.72521	-49.4226	2	2.46	3	220	11.5139	1	4	Inia araguaiaensis	NW
437	Tocantins-Araguaia	Brazil (Tocantins)	Tocantins	RS	res2	Raising	17	3	2014	9:41:52	X	L	175	-4.72572	-49.422		2.46
438	Tocantins-Araguaia	Brazil (Tocantins)	Tocantins	RS	res2	Raising	17	3	2014	9:41:52	L	L	176	-4.72572	-49.422		3.8
439	Tocantins-Araguaia	Brazil (Tocantins)	Tocantins	RS	res2	Raising	17	3	2014	9:54:1	O	L	176	-4.74262	-49.4333	1	3.8	20	100	34.202	2	4	Inia araguaiaensis
440	Tocantins-Araguaia	Brazil (Tocantins)	Tocantins	RS	res2	Raising	17	3	2014	9:54:40	O	L	176	-4.74348	-49.4338	2	3.8	29	170	82.4176	3	4	Inia araguaiaensis	NW
441	Tocantins-Araguaia	Brazil (Tocantins)	Tocantins	RS	res2	Raising	17	3	2014	9:55:10	O	L	176	-4.74426	-49.4342	2	3.8	17	50	14.6186	3	4	Inia araguaiaensis	NW
442	Tocantins-Araguaia	Brazil (Tocantins)	Tocantins	RS	res2	Raising	17	3	2014	9:56:4	O	L	176	-4.75283	-49.4402	2	3.8	86	28	27.9318	1	4	Inia araguaiaensis	NW
443	Tocantins-Araguaia	Brazil (Tocantins)	Tocantins	RS	res2	Raising	17	3	2014	10:1:7	O	L	176	-4.75644	-49.4382	2	3.8	88	150	149.909	2	4	Inia araguaiaensis	C
444	Tocantins-Araguaia	Brazil (Tocantins)	Tocantins	RS	res2	Raising	17	3	2014	10:1:7	O	L	176	-4.75644	-49.4382	2	3.8	7	250	30.4673	1	4	Inia araguaiaensis	NW
445	Tocantins-Araguaia	Brazil (Tocantins)	Tocantins	RS	res2	Raising	17	3	2014	10:15:38	O	L	176	-4.76714	-49.4222	2	3.8	40	250	160.697	2	4	Inia araguaiaensis	NW
446	Tocantins-Araguaia	Brazil (Tocantins)	Tocantins	RS	res2	Raising	17	3	2014	10:24:0	O	L	176	-4.7782	-49.4306	2	3.8	62	130	114.783	2	4	Inia araguaiaensis	NW
447	Tocantins-Araguaia	Brazil (Tocantins)	Tocantins	RS	res2	Raising	17	3	2014	10:1:55	X	L	176	-4.75515	-49.4405		3.8
448	Tocantins-Araguaia	Brazil (Tocantins)	Tocantins	R	upstream	Raising	17	3	2014	10:1:55	L	L	177	-4.75515	-49.4405		2.5
449	Tocantins-Araguaia	Brazil (Tocantins)	Tocantins	R	upstream	Raising	17	3	2014	10:9:37	O	L	177	-4.76143	-49.4287	1	2.5	90	50	50	1	4	Inia araguaiaensis
450	Tocantins-Araguaia	Brazil (Tocantins)	Tocantins	R	upstream	Raising	17	3	2014	10:10:49	O	L	177	-4.76244	-49.4261	1	2.5	82	100	99.0268	1	4	Inia araguaiaensis
451	Tocantins-Araguaia	Brazil (Tocantins)	Tocantins	R	upstream	Raising	17	3	2014	10:13:50	X	L	177	-4.76574	-49.4218		2.5
452	Tocantins-Araguaia	Brazil (Tocantins)	Tocantins	R	upstream	Raising	17	3	2014	10:13:50	L	L	178	-4.76574	-49.4218		3.42
453	Tocantins-Araguaia	Brazil (Tocantins)	Tocantins	R	upstream	Raising	17	3	2014	10:24:3	O	L	178	-4.77832	-49.4307	2	3.42	20	100	34.202	1	4	Inia araguaiaensis	NW
454	Tocantins-Araguaia	Brazil (Tocantins)	Tocantins	R	upstream	Raising	17	3	2014	10:27:21	O	L	178	-4.78352	-49.4354	2	3.42	50	250	191.511	1	4	Inia araguaiaensis	NW
455	Tocantins-Araguaia	Brazil (Tocantins)	Tocantins	R	upstream	Raising	17	3	2014	10:29:24	O	L	178	-4.78604	-49.4366	2	3.42	14	206	49.8359	1	4	Inia araguaiaensis	NW
456	Tocantins-Araguaia	Brazil (Tocantins)	Tocantins	R	upstream	Raising	17	3	2014	10:31:21	O	L	178	-4.79102	-49.4327	2	3.42	38	190	116.976	1	4	Inia araguaiaensis	NW
457	Tocantins-Araguaia	Brazil (Tocantins)	Tocantins	R	upstream	Raising	17	3	2014	10:32:33	O	L	178	-4.79173	-49.4322	2	3.42	35	100	57.3576	1	4	Inia araguaiaensis	NW
458	Tocantins-Araguaia	Brazil (Tocantins)	Tocantins	R	upstream	Raising	17	3	2014	10:27:52	X	L	178	-4.78437	-49.4359		3.42
459	Tocantins-Araguaia	Brazil (Tocantins)	Tocantins	R	upstream	Raising	17	3	2014	10:27:52	L	L	179	-4.78437	-49.4359		2.5
460	Tocantins-Araguaia	Brazil (Tocantins)	Tocantins	R	upstream	Raising	17	3	2014	11:3:12	O	L	179	-4.83283	-49.4108	2	2.5	10	46	7.98782	6	4	Inia araguaiaensis	NW
461	Tocantins-Araguaia	Brazil (Tocantins)	Tocantins	R	upstream	Raising	17	3	2014	11:5:42	O	L	179	-4.83358	-49.4112	2	2.5	11	40	7.63236	1	4	Inia araguaiaensis	NW
462	Tocantins-Araguaia	Brazil (Tocantins)	Tocantins	R	upstream	Raising	17	3	2014	11:9:45	O	L	179	-4.84086	-49.4066	2	2.5	10	38	6.59863	1	4	Inia araguaiaensis	NW
463	Tocantins-Araguaia	Brazil (Tocantins)	Tocantins	R	upstream	Raising	17	3	2014	10:36:10	O	L	179	-4.79656	-49.428	1	2.5	70	90	84.5723	1	4	Inia araguaiaensis
464	Tocantins-Araguaia	Brazil (Tocantins)	Tocantins	R	upstream	Raising	17	3	2014	10:36:50	O	L	179	-4.79744	-49.4271	1	2.5	70	300	281.908	1	4	Inia araguaiaensis
465	Tocantins-Araguaia	Brazil (Tocantins)	Tocantins	R	upstream	Raising	17	3	2014	10:41:17	O	L	179	-4.80275	-49.4208	1	2.5	90	300	300	1	4	Inia araguaiaensis
466	Tocantins-Araguaia	Brazil (Tocantins)	Tocantins	R	upstream	Raising	17	3	2014	10:45:6	X	L	179	-4.8054	-49.4171		2.5
467	Tocantins-Araguaia	Brazil (Tocantins)	Tocantins	R	upstream	Raising	17	3	2014	10:45:6	L	L	180	-4.8054	-49.4171		1.38
468	Tocantins-Araguaia	Brazil (Tocantins)	Tocantins	R	upstream	Raising	17	3	2014	10:51:43	X	L	180	-4.81784	-49.4186		1.38
469	Tocantins-Araguaia	Brazil (Tocantins)	Tocantins	R	upstream	Raising	17	3	2014	10:51:43	L	L	181	-4.81784	-49.4186		1.43
470	Tocantins-Araguaia	Brazil (Tocantins)	Tocantins	R	upstream	Raising	17	3	2014	10:58:2	X	L	181	-4.82674	-49.409		1.43
471	Tocantins-Araguaia	Brazil (Tocantins)	Tocantins	R	upstream	Raising	17	3	2014	10:58:2	L	L	182	-4.82674	-49.409		1.58
472	Tocantins-Araguaia	Brazil (Tocantins)	Tocantins	R	upstream	Raising	17	3	2014	11:1:1	O	L	182	-4.82978	-49.4092	1	1.58	75	270	260.8	1	4	Inia araguaiaensis
473	Tocantins-Araguaia	Brazil (Tocantins)	Tocantins	R	upstream	Raising	17	3	2014	11:7:26	X	L	182	-4.83903	-49.4104		1.58
474	Tocantins-Araguaia	Brazil (Tocantins)	Tocantins	R	upstream	Raising	17	3	2014	11:7:26	L	L	183	-4.83903	-49.4104		0.91
475	Tocantins-Araguaia	Brazil (Tocantins)	Tocantins	R	upstream	Raising	17	3	2014	11:12:30	X	L	183	-4.84469	-49.4035		0.91
476	Tocantins-Araguaia	Brazil (Tocantins)	Tocantins	R	upstream	Raising	17	3	2014	11:12:30	P	S	184	-4.84469	-49.4035		3.77
477	Tocantins-Araguaia	Brazil (Tocantins)	Tocantins	R	upstream	Raising	17	3	2014	11:28:0	O	S	184	-4.87104	-49.4059	1	3.77	3	50	2.6168	1	4	Inia araguaiaensis
478	Tocantins-Araguaia	Brazil (Tocantins)	Tocantins	R	upstream	Raising	17	3	2014	11:33:17	E	S	184	-4.87878	-49.407		3.77
479	Tocantins-Araguaia	Brazil (Tocantins)	Tocantins	CN	upstream	Raising	17	3	2014	11:35:58	P	S	185	-4.88273	-49.4088		0.915
480	Tocantins-Araguaia	Brazil (Tocantins)	Tocantins	CN	upstream	Raising	17	3	2014	11:35:57	O	S	185	-4.88273	-49.4088	1	0.915	20	300	102.606	4	4	Inia araguaiaensis
481	Tocantins-Araguaia	Brazil (Tocantins)	Tocantins	CN	upstream	Raising	17	3	2014	11:42:	E	S	185	-4.88982	-49.4096		0.915
482	Tocantins-Araguaia	Brazil (Tocantins)	Tocantins	R	upstream	Raising	17	3	2014	11:42:	L	L	186	-4.88982	-49.4096		3.26
483	Tocantins-Araguaia	Brazil (Tocantins)	Tocantins	R	upstream	Raising	17	3	2014	11:46:	X	L	186	-4.89379	-49.4096		3.26
484	Tocantins-Araguaia	Brazil (Tocantins)	Tocantins	R	upstream	Raising	17	3	2014	11:46:	P	S	187	-4.89379	-49.4096		2.63
485	Tocantins-Araguaia	Brazil (Tocantins)	Tocantins	R	upstream	Raising	17	3	2014	12:0:	E	S	187	-4.90239	-49.3934		2.63
486	Tocantins-Araguaia	Brazil (Tocantins)	Tocantins	R	upstream	Raising	17	3	2014	12:0:	P	S	188	-4.90239	-49.3934		2.27
487	Tocantins-Araguaia	Brazil (Tocantins)	Tocantins	R	upstream	Raising	17	3	2014	12:14:	E	S	188	-4.90695	-49.3736		2.27
488	Tocantins-Araguaia	Brazil (Tocantins)	Tocantins	R	upstream	Raising	17	3	2014	12:14:	L	L	189	-4.90695	-49.3736		0.629
489	Tocantins-Araguaia	Brazil (Tocantins)	Tocantins	R	upstream	Raising	17	3	2014	12:19:	X	L	189	-4.91019	-49.3679		0.629
490	Tocantins-Araguaia	Brazil (Tocantins)	Tocantins	I	upstream	Raising	17	3	2014	12:19:	P	S	190	-4.91019	-49.3679		2.4
491	Tocantins-Araguaia	Brazil (Tocantins)	Tocantins	I	upstream	Raising	17	3	2014	12:21:50	O	S	190	-4.91291	-49.3646	1	2.4	3	150	7.85039	1	4	Inia araguaiaensis
492	Tocantins-Araguaia	Brazil (Tocantins)	Tocantins	I	upstream	Raising	17	3	2014	12:28:1	O	S	190	-4.92122	-49.3605	1	2.4	42	40	26.7652	1	4	Inia araguaiaensis
493	Tocantins-Araguaia	Brazil (Tocantins)	Tocantins	I	upstream	Raising	17	3	2014	12:35:58	E	S	190	-4.92955	-49.355		2.4
494	Tocantins-Araguaia	Brazil (Tocantins)	Tocantins	I	upstream	Raising	17	3	2014	13:27:46	P	S	191	-4.92845	-49.355		1.61
495	Tocantins-Araguaia	Brazil (Tocantins)	Tocantins	I	upstream	Raising	17	3	2014	13:27:46	O	S	191	-4.92845	-49.355	1	1.61	3	60	3.14016	1	4	Inia araguaiaensis
496	Tocantins-Araguaia	Brazil (Tocantins)	Tocantins	I	upstream	Raising	17	3	2014	13:34:12	O	S	191	-4.93239	-49.3522	1	1.61	20	200	68.404	1	4	Inia araguaiaensis
497	Tocantins-Araguaia	Brazil (Tocantins)	Tocantins	I	upstream	Raising	17	3	2014	13:43:6	O	S	191	-4.94461	-49.347	2	1.61	10	100	17.3648	1	4	Inia araguaiaensis	C
498	Tocantins-Araguaia	Brazil (Tocantins)	Tocantins	I	upstream	Raising	17	3	2014	13:40:	E	S	191	-4.94024	-49.3476		1.61
499	Tocantins-Araguaia	Brazil (Tocantins)	Tocantins	R	upstream	Raising	17	3	2014	13:40:	L	L	192	-4.94024	-49.3476		2.5
500	Tocantins-Araguaia	Brazil (Tocantins)	Tocantins	R	upstream	Raising	17	3	2014	13:55:48	X	L	192	-4.96175	-49.3438		2.5
501	Tocantins-Araguaia	Brazil (Tocantins)	Tocantins	R	upstream	Raising	17	3	2014	13:55:48	L	L	193	-4.96175	-49.3438		2.51
502	Tocantins-Araguaia	Brazil (Tocantins)	Tocantins	R	upstream	Raising	17	3	2014	14:21:8	X	L	193	-4.98393	-49.3399		2.51
503	Tocantins-Araguaia	Brazil (Tocantins)	Tocantins	R	upstream	Raising	17	3	2014	14:21:8	P	S	194	-4.98393	-49.3399		2.5
504	Tocantins-Araguaia	Brazil (Tocantins)	Tocantins	R	upstream	Raising	17	3	2014	14:27:0	O	L	194	-4.99166	-49.3394	2	2.5	57	20	16.7734	1	4	Inia araguaiaensis	C
505	Tocantins-Araguaia	Brazil (Tocantins)	Tocantins	R	upstream	Raising	17	3	2014	14:35:33	O	L	194	-4.99791	-49.3331	2	2.5	47	50	36.5677	1	4	Inia araguaiaensis	NW
506	Tocantins-Araguaia	Brazil (Tocantins)	Tocantins	R	upstream	Raising	17	3	2014	14:39:28	E	S	194	-5.00276	-49.3317		2.5
507	Tocantins-Araguaia	Brazil (Tocantins)	Tocantins	R	upstream	Raising	17	3	2014	14:39:28	P	S	195	-5.00276	-49.3317		0.623
508	Tocantins-Araguaia	Brazil (Tocantins)	Tocantins	R	upstream	Raising	17	3	2014	14:40:7	O	L	195	-5.00371	-49.3315	1	0.623	10	150	26.0472	1	4	Inia araguaiaensis
509	Tocantins-Araguaia	Brazil (Tocantins)	Tocantins	R	upstream	Raising	17	3	2014	14:46:0	E	S	195	-5.00965	-49.3315		0.623
510	Tocantins-Araguaia	Brazil (Tocantins)	Tocantins	R	upstream	Raising	17	3	2014	14:46:0	P	S	196	-5.00965	-49.3315		1.19
511	Tocantins-Araguaia	Brazil (Tocantins)	Tocantins	R	upstream	Raising	17	3	2014	::	E	S	196	-5.02133	-49.3313		1.19
512	Tocantins-Araguaia	Brazil (Tocantins)	Tocantins	R	upstream	Raising	18	3	2014	6:47:22	P	S	197	-5.1356	-49.3244		2.51
513	Tocantins-Araguaia	Brazil (Tocantins)	Tocantins	R	upstream	Raising	18	3	2014	6:49:56	O	S	197	-5.1368	-49.3242	1	2.51	25	38	16.0595	3	4	Inia araguaiaensis
514	Tocantins-Araguaia	Brazil (Tocantins)	Tocantins	R	upstream	Raising	18	3	2014	6:50:13	O	S	197	-5.13789	-49.3242	2	2.51	0	20	0	1	4	Inia araguaiaensis	NW
515	Tocantins-Araguaia	Brazil (Tocantins)	Tocantins	R	upstream	Raising	18	3	2014	6:59:26	N	S	197	-5.15087	-49.3259		2.51
516	Tocantins-Araguaia	Brazil (Tocantins)	Tocantins	R	upstream	Raising	18	3	2014	6:2:12	E	S	197	-5.15392	-49.3224		2.51
517	Tocantins-Araguaia	Brazil (Tocantins)	Tocantins	R	upstream	Raising	18	3	2014	6:2:12	L	L	198	-5.15392	-49.3224		1.16
518	Tocantins-Araguaia	Brazil (Tocantins)	Tocantins	R	upstream	Raising	18	3	2014	7:7:49	X	L	198	-5.15589	-49.3114		1.16
519	Tocantins-Araguaia	Brazil (Tocantins)	Tocantins	R	upstream	Raising	18	3	2014	7:7:49	P	S	199	-5.15589	-49.3114		2.16
520	Tocantins-Araguaia	Brazil (Tocantins)	Tocantins	R	upstream	Raising	18	3	2014	7:15:16	O	S	199	-5.16458	-49.3108	1	2.16	10	76	13.1973	1	4	Inia araguaiaensis
521	Tocantins-Araguaia	Brazil (Tocantins)	Tocantins	R	upstream	Raising	18	3	2014	7:19:52	O	S	199	-5.16955	-49.31	1	2.16	90	100	100	1	4	Inia araguaiaensis
522	Tocantins-Araguaia	Brazil (Tocantins)	Tocantins	R	upstream	Raising	18	3	2014	7:26:55	E	S	199	-5.17617	-49.3079		2.16
523	Tocantins-Araguaia	Brazil (Tocantins)	Tocantins	R	upstream	Raising	18	3	2014	7:26:55	L	L	200	-5.17617	-49.3079		2.46
524	Tocantins-Araguaia	Brazil (Tocantins)	Tocantins	R	upstream	Raising	18	3	2014	7:28:48	O	L	200	-5.1789	-49.3092	2	2.46	23	70	27.3512	2	4	Inia araguaiaensis	NW
525	Tocantins-Araguaia	Brazil (Tocantins)	Tocantins	R	upstream	Raising	18	3	2014	7:41:51	X	L	200	-5.2014	-49.3183		2.46
526	Tocantins-Araguaia	Brazil (Tocantins)	Tocantins	R	upstream	Raising	18	3	2014	7:41:51	P	S	201	-5.2014	-49.3183		2.5
527	Tocantins-Araguaia	Brazil (Tocantins)	Tocantins	R	upstream	Raising	18	3	2014	7:45:35	O	S	201	-5.20565	-49.3153	1	2.5	22	86	32.2162	1	4	Inia araguaiaensis
528	Tocantins-Araguaia	Brazil (Tocantins)	Tocantins	R	upstream	Raising	18	3	2014	7:57:43	E	S	201	-5.21936	-49.3024		2.5
529	Tocantins-Araguaia	Brazil (Tocantins)	Tocantins	R	upstream	Raising	18	3	2014	7:57:43	P	S	202	-5.21936	-49.3024		2.5
530	Tocantins-Araguaia	Brazil (Tocantins)	Tocantins	R	upstream	Raising	18	3	2014	8:15:3	E	S	202	-5.23705	-49.2869		2.5
531	Tocantins-Araguaia	Brazil (Tocantins)	Tocantins	R	upstream	Raising	18	3	2014	8:15:3	P	S	203	-5.23705	-49.2869		2.5
532	Tocantins-Araguaia	Brazil (Tocantins)	Tocantins	R	upstream	Raising	18	3	2014	8:31:7	E	S	203	-5.25573	-49.2707		2.5
533	Tocantins-Araguaia	Brazil (Tocantins)	Tocantins	R	upstream	Raising	18	3	2014	8:31:7	P	S	204	-5.25573	-49.2707		2.5
534	Tocantins-Araguaia	Brazil (Tocantins)	Tocantins	R	upstream	Raising	18	3	2014	8:50:8	E	S	204	-5.27854	-49.2573		2.5
535	Tocantins-Araguaia	Brazil (Tocantins)	Tocantins	R	upstream	Raising	18	3	2014	8:50:8	P	S	205	-5.27854	-49.2573		1.5
536	Tocantins-Araguaia	Brazil (Tocantins)	Tocantins	R	upstream	Raising	18	3	2014	9:6:56	O	S	205	-5.29873	-49.2442	2	1.5	20	80	27.3616	1	4	Inia araguaiaensis	C
537	Tocantins-Araguaia	Brazil (Tocantins)	Tocantins	R	upstream	Raising	18	3	2014	9:10:6	O	S	205	-5.30292	-49.2395	1	1.5	9	180	28.1582	1	4	Inia araguaiaensis
538	Tocantins-Araguaia	Brazil (Tocantins)	Tocantins	R	upstream	Raising	18	3	2014	9:15:16	E	S	205	-5.30799	-49.2339		1.5
539	Tocantins-Araguaia	Brazil (Tocantins)	Tocantins	R	upstream	Raising	18	3	2014	9:15:16	L	L	206	-5.30799	-49.2339		1.39
540	Tocantins-Araguaia	Brazil (Tocantins)	Tocantins	R	upstream	Raising	18	3	2014	9:22:36	X	L	206	-5.30701	-49.2205		1.39
541	Tocantins-Araguaia	Brazil (Tocantins)	Tocantins	R	upstream	Raising	18	3	2014	9:22:36	P	S	207	-5.30701	-49.2205		2.5
542	Tocantins-Araguaia	Brazil (Tocantins)	Tocantins	R	upstream	Raising	18	3	2014	9:41:7	E	S	207	-5.32664	-49.2106		2.5
543	Tocantins-Araguaia	Brazil (Tocantins)	Tocantins	R	upstream	Raising	18	3	2014	9:41:7	P	S	208	-5.32664	-49.2106		2.5
544	Tocantins-Araguaia	Brazil (Tocantins)	Tocantins	R	upstream	Raising	18	3	2014	9:57:21	E	S	208	-5.34172	-49.1939		2.5
545	Tocantins-Araguaia	Brazil (Tocantins)	Tocantins	R	upstream	Raising	18	3	2014	9:57:21	P	S	209	-5.34172	-49.1939		3.15
546	Tocantins-Araguaia	Brazil (Tocantins)	Tocantins	R	upstream	Raising	18	3	2014	10:6:14	O	S	209	-5.34551	-49.1819	1	3.15	10	300	52.0945	1	4	Inia araguaiaensis
547	Tocantins-Araguaia	Brazil (Tocantins)	Tocantins	R	upstream	Raising	18	3	2014	10:8:22	O	S	209	-5.34554	-49.1787	1	3.15	24	96	39.0467	1	4	Inia araguaiaensis
548	Tocantins-Araguaia	Brazil (Tocantins)	Tocantins	R	upstream	Raising	18	3	2014	10:9:47	O	S	209	-5.3453	-49.1771	2	3.15	18	96	29.6656	1	4	Inia araguaiaensis	NW
549	Tocantins-Araguaia	Brazil (Tocantins)	Tocantins	R	upstream	Raising	18	3	2014	10:17:38	E	S	209	-5.34438	-49.1661		3.15
550	Tocantins-Araguaia	Brazil (Tocantins)	Tocantins	R	upstream	Raising	18	3	2014	10:17:38	L	L	210	-5.34438	-49.1661		1.76
551	Tocantins-Araguaia	Brazil (Tocantins)	Tocantins	R	upstream	Raising	18	3	2014	10:22:34	O	L	210	-5.34859	-49.1595	1	1.76	10	70	12.1554	1	4	Inia araguaiaensis
552	Tocantins-Araguaia	Brazil (Tocantins)	Tocantins	R	upstream	Raising	18	3	2014	10:23:2	O	L	210	-5.34905	-49.1579	2	1.76	16	42	11.5768	1	4	Inia araguaiaensis	NW
553	Tocantins-Araguaia	Brazil (Tocantins)	Tocantins	R	upstream	Raising	18	3	2014	10:24:0	O	L	210	-5.34923	-49.1561	2	1.76	10	36	6.25133	2	4	Inia araguaiaensis	NW
554	Tocantins-Araguaia	Brazil (Tocantins)	Tocantins	R	upstream	Raising	18	3	2014	10:27:46	X	L	210	-5.34903	-49.1517		1.76
555	Tocantins-Araguaia	Brazil (Tocantins)	Tocantins	R	upstream	Raising	18	3	2014	10:27:46	L	L	211	-5.34903	-49.1517		1.16
556	Tocantins-Araguaia	Brazil (Tocantins)	Tocantins	R	upstream	Raising	18	3	2014	10:35:14	X	L	211	-5.35011	-49.1406		1.16
557	Tocantins-Araguaia	Brazil (Tocantins)	Tocantins	R	upstream	Raising	18	3	2014	12:2:0	P	S	212	-5.34629	-49.1351		2.5
558	Tocantins-Araguaia	Brazil (Tocantins)	Tocantins	R	upstream	Raising	18	3	2014	12:10:3	O	S	212	-5.34017	-49.129	1	2.5	90	450	450	1	4	Inia araguaiaensis
559	Tocantins-Araguaia	Brazil (Tocantins)	Tocantins	R	upstream	Raising	18	3	2014	12:18:33	E	S	212	-5.33089	-49.1194		2.5
560	Tocantins-Araguaia	Brazil (Tocantins)	Tocantins	R	upstream	Raising	18	3	2014	12:18:33	P	S	213	-5.33089	-49.1194		0.818
561	Tocantins-Araguaia	Brazil (Tocantins)	Tocantins	R	upstream	Raising	18	3	2014	12:26:11	E	S	213	-5.32394	-49.1117		0.818
562	Tocantins-Araguaia	Brazil (Tocantins)	Tocantins	R	upstream	Raising	18	3	2014	12:26:11	L	L	214	-5.32394	-49.1117		2.31
563	Tocantins-Araguaia	Brazil (Tocantins)	Tocantins	R	upstream	Raising	18	3	2014	12:36:1	O	L	214	-5.31421	-49.1018	1	2.31	52	270	212.763	1	4	Inia araguaiaensis
564	Tocantins-Araguaia	Brazil (Tocantins)	Tocantins	R	upstream	Raising	18	3	2014	12:36:24	O	L	214	-5.31329	-49.1011	2	2.31	20	60	20.5212	4	4	Inia araguaiaensis	C
565	Tocantins-Araguaia	Brazil (Tocantins)	Tocantins	R	upstream	Raising	18	3	2014	12:40:51	X	L	214	-5.30741	-49.096		2.31
566	Tocantins-Araguaia	Brazil (Tocantins)	Tocantins	R	upstream	Raising	18	3	2014	12:40:51	L	L	215	-5.30741	-49.096		1.5
567	Tocantins-Araguaia	Brazil (Tocantins)	Tocantins	R	upstream	Raising	18	3	2014	12:45:33	O	L	215	-5.3011	-49.0921	2	1.5	8	25	3.47933	1	4	Inia araguaiaensis	NW
568	Tocantins-Araguaia	Brazil (Tocantins)	Tocantins	R	upstream	Raising	18	3	2014	12:47:16	X	L	215	-5.30115	-49.0894		1.5
569	Tocantins-Araguaia	Brazil (Tocantins)	Tocantins	R	upstream	Raising	18	3	2014	12:47:16	P	S	216	-5.30115	-49.0894		2.5
570	Tocantins-Araguaia	Brazil (Tocantins)	Tocantins	R	upstream	Raising	18	3	2014	13:3:38	E	S	216	-5.314	-49.0711		2.5
571	Tocantins-Araguaia	Brazil (Tocantins)	Tocantins	R	upstream	Raising	18	3	2014	13:3:38	P	S	217	-5.314	-49.0711		2.5
572	Tocantins-Araguaia	Brazil (Tocantins)	Tocantins	R	upstream	Raising	18	3	2014	13:3:47	O	S	217	-5.31409	-49.071	1	2.5	10	80	13.8919	2	4	Inia araguaiaensis
573	Tocantins-Araguaia	Brazil (Tocantins)	Tocantins	R	upstream	Raising	18	3	2014	13:22:47	E	S	217	-5.31935	-49.0471		2.5
574	Tocantins-Araguaia	Brazil (Tocantins)	Tocantins	R	upstream	Raising	18	3	2014	13:22:47	P	S	218	-5.31935	-49.0471		2.38
575	Tocantins-Araguaia	Brazil (Tocantins)	Tocantins	R	upstream	Raising	18	3	2014	13:23:54	O	S	218	-5.31938	-49.0451	1	2.38	27	110	49.939	1	4	Inia araguaiaensis
576	Tocantins-Araguaia	Brazil (Tocantins)	Tocantins	R	upstream	Raising	18	3	2014	13:25:23	O	S	218	-5.31942	-49.0434	1	2.38	33	20	10.8928	2	4	Inia araguaiaensis
577	Tocantins-Araguaia	Brazil (Tocantins)	Tocantins	R	upstream	Raising	18	3	2014	13:39:39	E	S	218	-5.31425	-49.0259		2.38
578	Tocantins-Araguaia	Brazil (Tocantins)	Tocantins	R	upstream	Raising	18	3	2014	13:39:39	P	S	219	-5.31425	-49.0259		2.7
579	Tocantins-Araguaia	Brazil (Tocantins)	Tocantins	R	upstream	Raising	18	3	2014	13:54:26	N	S	219	-5.30436	-49.0094		2.7
580	Tocantins-Araguaia	Brazil (Tocantins)	Tocantins	R	upstream	Raising	18	3	2014	13:57:17	E	S	219	-5.3024	-49.0063		2.7
581	Tocantins-Araguaia	Brazil (Tocantins)	Tocantins	CN	upstream	Raising	18	3	2014	13:57:17	P	S	220	-5.3024	-49.0063		2.5
582	Tocantins-Araguaia	Brazil (Tocantins)	Tocantins	CN	upstream	Raising	18	3	2014	14:9:49	O	S	220	-5.28838	-48.9987	2	2.5	2	70	2.44296	1	4	Inia araguaiaensis	NW
583	Tocantins-Araguaia	Brazil (Tocantins)	Tocantins	CN	upstream	Raising	18	3	2014	14:15:18	N	S	220	-5.28313	-48.9933		2.5
584	Tocantins-Araguaia	Brazil (Tocantins)	Tocantins	CN	upstream	Raising	18	3	2014	14:20:13	E	S	220	-5.2794	-48.9894		2.5
585	Tocantins-Araguaia	Brazil (Tocantins)	Tocantins	CN	upstream	Raising	18	3	2014	14:20:13	P	S	221	-5.2794	-48.9894		2.57
586	Tocantins-Araguaia	Brazil (Tocantins)	Tocantins	CN	upstream	Raising	18	3	2014	14:34:34	N	S	221	-5.27142	-48.9725		2.57
587	Tocantins-Araguaia	Brazil (Tocantins)	Tocantins	CN	upstream	Raising	18	3	2014	14:39:7	E	S	221	-5.27021	-48.9666		2.57
588	Tocantins-Araguaia	Brazil (Tocantins)	Tocantins	R	upstream	Raising	18	3	2014	14:39:7	P	S	222	-5.27021	-48.9666		2.52
589	Tocantins-Araguaia	Brazil (Tocantins)	Tocantins	R	upstream	Raising	18	3	2014	14:59:25	E	S	222	-5.27403	-48.9446		2.52
590	Tocantins-Araguaia	Brazil (Tocantins)	Tocantins	R	upstream	Raising	18	3	2014	14:59:25	P	S	223	-5.27403	-48.9446		2.5
591	Tocantins-Araguaia	Brazil (Tocantins)	Tocantins	R	upstream	Raising	18	3	2014	15:4:32	O	S	223	-5.27678	-48.9398	2	2.5	48	120	89.1774	3	4	Inia araguaiaensis	C
592	Tocantins-Araguaia	Brazil (Tocantins)	Tocantins	R	upstream	Raising	18	3	2014	15:18:55	E	S	223	-5.2881	-48.929		2.5
593	Tocantins-Araguaia	Brazil (Tocantins)	Tocantins	R	upstream	Raising	18	3	2014	15:18:55	L	L	224	-5.2881	-48.929		2.46
594	Tocantins-Araguaia	Brazil (Tocantins)	Tocantins	R	upstream	Raising	18	3	2014	15:30:59	O	L	224	-5.2944	-48.918	2	2.46	0	150	0	4	4	Inia araguaiaensis	NW
595	Tocantins-Araguaia	Brazil (Tocantins)	Tocantins	R	upstream	Raising	18	3	2014	15:39:10	X	L	224	-5.29921	-48.9112		2.46
596	Tocantins-Araguaia	Brazil (Tocantins)	Tocantins	R	upstream	Raising	18	3	2014	15:39:10	L	L	225	-5.29921	-48.9112		2.16
597	Tocantins-Araguaia	Brazil (Tocantins)	Tocantins	R	upstream	Raising	18	3	2014	15:56:20	O	L	225	-5.30446	-48.8954	2	2.16	27	400	181.596	1	4	Inia araguaiaensis	NW
598	Tocantins-Araguaia	Brazil (Tocantins)	Tocantins	R	upstream	Raising	18	3	2014	15:59:30	X	L	225	-5.30546	-48.8912		2.16
599	Tocantins-Araguaia	Brazil (Tocantins)	Tocantins	R	upstream	Raising	18	3	2014	15:59:30	P	S	226	-5.30546	-48.8912		2.5
600	Tocantins-Araguaia	Brazil (Tocantins)	Tocantins	R	upstream	Raising	18	3	2014	16:16:3	E	S	226	-5.32223	-48.8753		2.5
601	Tocantins-Araguaia	Brazil (Tocantins)	Tocantins	R	upstream	Raising	18	3	2014	16:16:3	L	L	227	-5.32223	-48.8753		2.5
602	Tocantins-Araguaia	Brazil (Tocantins)	Tocantins	R	upstream	Raising	18	3	2014	16:31:0	O	L	227	-5.33225	-48.8621	2	2.5	49	100	75.471	3	4	Inia araguaiaensis	NW
603	Tocantins-Araguaia	Brazil (Tocantins)	Tocantins	R	upstream	Raising	18	3	2014	16:37:3	X	L	227	-5.33451	-48.8553		2.5
604	Tocantins-Araguaia	Brazil (Tocantins)	Tocantins	I	upstream	Raising	18	3	2014	16:37:3	P	S	228	-5.33451	-48.8553		1.19
605	Tocantins-Araguaia	Brazil (Tocantins)	Tocantins	I	upstream	Raising	18	3	2014	16:48:30	E	S	228	-5.33658	-48.8405		1.19
606	Tocantins-Araguaia	Brazil (Tocantins)	Tocantins	I	upstream	Raising	18	3	2014	16:48:30	P	S	229	-5.33658	-48.8405		1.06
607	Tocantins-Araguaia	Brazil (Tocantins)	Tocantins	I	upstream	Raising	18	3	2014	16:58:6	E	S	229	-5.33711	-48.8279		1.06
608	Tocantins-Araguaia	Brazil (Tocantins)	Tocantins	R	upstream	Raising	18	3	2014	16:58:6	L	L	230	-5.33711	-48.8279		2.53
609	Tocantins-Araguaia	Brazil (Tocantins)	Tocantins	R	upstream	Raising	18	3	2014	17:7:38	X	L	230	-5.33878	-48.8149		2.53
610	Tocantins-Araguaia	Brazil (Tocantins)	Tocantins	R	upstream	Raising	18	3	2014	17:7:38	L	L	231	-5.33878	-48.8149		2.5
611	Tocantins-Araguaia	Brazil (Tocantins)	Tocantins	R	upstream	Raising	18	3	2014	17:24:3	X	L	231	-5.34673	-48.795		2.5
612	Tocantins-Araguaia	Brazil (Tocantins)	Tocantins	R	upstream	Raising	18	3	2014	17:24:3	L	L	232	-5.34673	-48.795		1.07
613	Tocantins-Araguaia	Brazil (Tocantins)	Tocantins	R	upstream	Raising	18	3	2014	17:27:0	O	L	232	-5.35166	-48.7918	2	1.07	10	180	31.2567	1	4	Inia araguaiaensis	C
614	Tocantins-Araguaia	Brazil (Tocantins)	Tocantins	R	upstream	Raising	18	3	2014	17:33:0	O	L	232	-5.35428	-48.7901	2	1.07	25	38	16.0595	2	4	Inia araguaiaensis	NW
615	Tocantins-Araguaia	Brazil (Tocantins)	Tocantins	R	upstream	Raising	18	3	2014	17:34:18	X	L	232	-5.35504	-48.7898		1.07
616	Tocantins-Araguaia	Brazil (Tocantins)	Tocantins	R	upstream	Raising	19	3	2014	6:36:19	L	L	233	-5.35476	-48.7889		2.63
617	Tocantins-Araguaia	Brazil (Tocantins)	Tocantins	R	upstream	Raising	19	3	2014	6:45:40	O	L	233	-5.35431	-48.7665	1	2.63	40	100	64.2788	1	4	Inia araguaiaensis
618	Tocantins-Araguaia	Brazil (Tocantins)	Tocantins	R	upstream	Raising	19	3	2014	6:57:14	X	L	233	-5.35431	-48.7665		2.63
619	Tocantins-Araguaia	Brazil (Tocantins)	Tocantins	R	upstream	Raising	19	3	2014	6:57:14	L	L	234	-5.35431	-48.7665		1.51
620	Tocantins-Araguaia	Brazil (Tocantins)	Tocantins	R	upstream	Raising	19	3	2014	7:10:17	X	L	234	-5.35514	-48.7545		1.51
621	Tocantins-Araguaia	Brazil (Tocantins)	Tocantins	I	upstream	Raising	19	3	2014	7:10:17	P	S	235	-5.35514	-48.7545		2.34
622	Tocantins-Araguaia	Brazil (Tocantins)	Tocantins	I	upstream	Raising	19	3	2014	7:29:15	E	S	235	-5.36894	-48.7367		2.34
623	Tocantins-Araguaia	Brazil (Tocantins)	Tocantins	R	upstream	Raising	19	3	2014	7:29:15	L	L	236	-5.36894	-48.7367		1.59
624	Tocantins-Araguaia	Brazil (Tocantins)	Tocantins	R	upstream	Raising	19	3	2014	7:36:7	O	L	236	-5.37818	-48.7324	2	1.59	0	200	0	1	4	Inia araguaiaensis	NW
625	Tocantins-Araguaia	Brazil (Tocantins)	Tocantins	R	upstream	Raising	19	3	2014	7:39:24	X	L	236	-5.38121	-48.7284		1.59
626	Tocantins-Araguaia	Brazil (Tocantins)	Tocantins	I	upstream	Raising	19	3	2014	7:39:24	P	S	236A	-5.38121	-48.7284		0.89
627	Tocantins-Araguaia	Brazil (Tocantins)	Tocantins	I	upstream	Raising	19	3	2014	7:44:48	E	S	236A	-5.3816	-48.7204		0.89
628	Tocantins-Araguaia	Brazil (Tocantins)	Tocantins	R	upstream	Raising	19	3	2014	7:44:48	P	S	237	-5.3816	-48.7204		2.48
629	Tocantins-Araguaia	Brazil (Tocantins)	Tocantins	R	upstream	Raising	19	3	2014	8:3:31	E	S	237	-5.3776	-48.6949		2.5
630	Tocantins-Araguaia	Brazil (Araguaia)	Araguaia	I	upstream	Raising	19	3	2014	8:3:31	P	S	238	-5.3776	-48.6949		2.5
631	Tocantins-Araguaia	Brazil (Araguaia)	Araguaia	I	upstream	Raising	19	3	2014	8:3:31	N	S	238	-5.3776	-48.6949		2.5
632	Tocantins-Araguaia	Brazil (Araguaia)	Araguaia	I	upstream	Raising	19	3	2014	8:20:6	E	S	238	-5.3782	-48.6704		2.5
633	Tocantins-Araguaia	Brazil (Araguaia)	Araguaia	T	upstream	Raising	19	3	2014	8:20:6	L	L	239	-5.3782	-48.6704		2.54
634	Tocantins-Araguaia	Brazil (Araguaia)	Araguaia	T	upstream	Raising	19	3	2014	8:34:6	X	L	239	-5.37814	-48.6912		2.54
635	Tocantins-Araguaia	Brazil (Araguaia)	Araguaia	R	upstream	Raising	19	3	2014	8:34:6	P	S	240	-5.37814	-48.6912		1.3
636	Tocantins-Araguaia	Brazil (Araguaia)	araguaia	R	upstream	Raising	19	3	2014	8:40:5	E	S	240	-5.36927	-48.7068		1.3
637	Tocantins-Araguaia	Brazil (Tocantins)	Tocantins	R	upstream	Raising	19	3	2014	8:40:5	L	L	241	-5.36927	-48.7068		0.67
638	Tocantins-Araguaia	Brazil (Tocantins)	Tocantins	R	upstream	Raising	19	3	2014	8:44:0	X	L	241	-5.37019	-48.7156		0.67
639	Tocantins-Araguaia	Brazil (Tocantins)	Tocantins	R	upstream	Raising	19	3	2014	8:44:0	P	S	242	-5.37019	-48.7156		1.36
640	Tocantins-Araguaia	Brazil (Tocantins)	Tocantins	R	upstream	Raising	19	3	2014	8:51:7	E	S	242	-5.36293	-48.7086		1.36
641	Tocantins-Araguaia	Brazil (Tocantins)	Tocantins	R	upstream	Raising	19	3	2014	8:51:7	P	S	243	-5.36293	-48.7086		2.5
642	Tocantins-Araguaia	Brazil (Tocantins)	Tocantins	R	upstream	Raising	19	3	2014	8:58:6	E	S	243	-5.353	-48.7053		2.5
643	Tocantins-Araguaia	Brazil (Tocantins)	Tocantins	R	upstream	Raising	19	3	2014	8:58:6	P	S	244	-5.353	-48.7053		2.5
644	Tocantins-Araguaia	Brazil (Tocantins)	Tocantins	R	upstream	Raising	19	3	2014	9:5:0	E	S	244	-5.34197	-48.7042	2	2.5	19	210	68.3693	1	4	Inia araguaiaensis	NW
645	Tocantins-Araguaia	Brazil (Tocantins)	Tocantins	I	upstream	Raising	19	3	2014	9:12:19	P	S	245	-5.34197	-48.7042		2.51
646	Tocantins-Araguaia	Brazil (Tocantins)	Tocantins	I	upstream	Raising	19	3	2014	9:12:19	E	S	245	-5.33114	-48.7047		2.51
647	Tocantins-Araguaia	Brazil (Tocantins)	Tocantins	I	upstream	Raising	19	3	2014	9:26:48	P	S	246	-5.33114	-48.7047		2.5
648	Tocantins-Araguaia	Brazil (Tocantins)	Tocantins	I	upstream	Raising	19	3	2014	9:42:1	E	S	246	-5.30747	-48.6711		2.5
649	Tocantins-Araguaia	Brazil (Tocantins)	Tocantins	R	upstream	Raising	19	3	2014	9:42:1	P	S	247	-5.30747	-48.6711		2.58
650	Tocantins-Araguaia	Brazil (Tocantins)	Tocantins	R	upstream	Raising	19	3	2014	9:49:31	E	S	247	-5.31042	-48.6603		2.58
651	Tocantins-Araguaia	Brazil (Tocantins)	Tocantins	R	upstream	Raising	19	3	2014	9:49:31	P	S	248	-5.31042	-48.6603		2.99
652	Tocantins-Araguaia	Brazil (Tocantins)	Tocantins	R	upstream	Raising	19	3	2014	10:7:55	E	S	248	-5.32478	-48.6373		2.99
653	Tocantins-Araguaia	Brazil (Tocantins)	Tocantins	R	upstream	Raising	19	3	2014	10:7:55	P	S	249	-5.32478	-48.6373		2.58
654	Tocantins-Araguaia	Brazil (Tocantins)	Tocantins	R	upstream	Raising	19	3	2014	10:24:38	E	S	249	-5.33954	-48.6213		2.58
655	Tocantins-Araguaia	Brazil (Tocantins)	Tocantins	R	upstream	Raising	19	3	2014	10:24:38	P	S	250	-5.33954	-48.6213		0.401
656	Tocantins-Araguaia	Brazil (Tocantins)	Tocantins	R	upstream	Raising	19	3	2014	10:28:57	E	S	250	-5.33925	-48.6154		0.401
657	Tocantins-Araguaia	Brazil (Tocantins)	Tocantins	R	upstream	Raising	19	3	2014	10:28:57	L	L	251	-5.33925	-48.6154		1.63
658	Tocantins-Araguaia	Brazil (Tocantins)	Tocantins	R	upstream	Raising	19	3	2014	10:35:49	X	L	251	-5.3316	-48.6084		1.63
659	Tocantins-Araguaia	Brazil (Tocantins)	Tocantins	R	upstream	Raising	19	3	2014	10:35:49	P	S	252	-5.3316	-48.6084		1.05
660	Tocantins-Araguaia	Brazil (Tocantins)	Tocantins	R	upstream	Raising	19	3	2014	10:45:48	E	S	252	-5.32105	-48.5982		1.05
661	Tocantins-Araguaia	Brazil (Tocantins)	Tocantins	R	upstream	Raising	19	3	2014	10:45:48	L	L	253	-5.32105	-48.5982		1.63
662	Tocantins-Araguaia	Brazil (Tocantins)	Tocantins	R	upstream	Raising	19	3	2014	11:1:49	X	L	253	-5.3027	-48.5815		1.63
663	Tocantins-Araguaia	Brazil (Tocantins)	Tocantins	R	upstream	Raising	19	3	2014	11:1:49	L	L	254	-5.3027	-48.5815		1.08
664	Tocantins-Araguaia	Brazil (Tocantins)	Tocantins	R	upstream	Raising	19	3	2014	11:7:56	X	L	254	-5.29273	-48.5817		1.08
665	Tocantins-Araguaia	Brazil (Tocantins)	Tocantins	R	upstream	Raising	19	3	2014	11:7:56	P	S	255	-5.29273	-48.5817		1.1
666	Tocantins-Araguaia	Brazil (Tocantins)	Tocantins	R	upstream	Raising	19	3	2014	11:15:41	E	S	255	-5.28545	-48.5785		1.1
667	Tocantins-Araguaia	Brazil (Tocantins)	Tocantins	R	upstream	Raising	19	3	2014	11:26:54	L	L	256	-5.30128	-48.579		1.08
668	Tocantins-Araguaia	Brazil (Tocantins)	Tocantins	R	upstream	Raising	19	3	2014	11:34:9	N	L	256	-5.2952	-48.5698		1.08
669	Tocantins-Araguaia	Brazil (Tocantins)	Tocantins	R	upstream	Raising	19	3	2014	11:41:20	X	L	256	-5.28385	-48.5657		1.08
670	Tocantins-Araguaia	Brazil (Tocantins)	Tocantins	R	upstream	Raising	19	3	2014	11:41:20	P	S	257	-5.28385	-48.5657		2.35
671	Tocantins-Araguaia	Brazil (Tocantins)	Tocantins	R	upstream	Raising	19	3	2014	11:46:9	E	S	257	-5.27538	-48.5655		2.35
672	Tocantins-Araguaia	Brazil (Tocantins)	Tocantins	R	upstream	Raising	19	3	2014	11:46:9	L	L	258	-5.27538	-48.5655		0.909
673	Tocantins-Araguaia	Brazil (Tocantins)	Tocantins	R	upstream	Raising	19	3	2014	11:59:0	X	L	258	-5.25887	-48.5724		0.909
674	Tocantins-Araguaia	Brazil (Tocantins)	Tocantins	R	upstream	Raising	19	3	2014	11:59:0	P	S	259	-5.25887	-48.5724		2.6
675	Tocantins-Araguaia	Brazil (Tocantins)	Tocantins	R	upstream	Raising	19	3	2014	12:26:0	O	S	259	-5.22336	-48.5624	1	2.6	0	300	0	2	4	Inia araguaiaensis
676	Tocantins-Araguaia	Brazil (Tocantins)	Tocantins	R	upstream	Raising	19	3	2014	12:28:0	O	S	259	-5.22291	-48.5616	1	2.6	0	50	0	1	4	Inia araguaiaensis
677	Tocantins-Araguaia	Brazil (Tocantins)	Tocantins	R	upstream	Raising	19	3	2014	12:33:0	E	S	259	-5.21974	-48.5554		2.6
678	Tocantins-Araguaia	Brazil (Tocantins)	Tocantins	R	upstream	Raising	19	3	2014	12:33:0	L	L	260	-5.21974	-48.5554		2.6
679	Tocantins-Araguaia	Brazil (Tocantins)	Tocantins	R	upstream	Raising	19	3	2014	12:33:0	O	L	260	-5.21974	-48.5554	1	2.6	38	350	215.482	1	4	Inia araguaiaensis
680	Tocantins-Araguaia	Brazil (Tocantins)	Tocantins	R	upstream	Raising	19	3	2014	12:35:0	X	L	260	-5.21735	-48.5548		2.6
681	Tocantins-Araguaia	Brazil (Tocantins)	Tocantins	R	upstream	Raising	19	3	2014	12:35:0	P	S	261	-5.21735	-48.5548		0.8
682	Tocantins-Araguaia	Brazil (Tocantins)	Tocantins	R	upstream	Raising	19	3	2014	12:41:53	E	S	261	-5.21147	-48.5498		0.8
683	Tocantins-Araguaia	Brazil (Tocantins)	Tocantins	R	upstream	Raising	19	3	2014	13:49:7	P	S	262	-5.20981	-48.5482		0.853
684	Tocantins-Araguaia	Brazil (Tocantins)	Tocantins	R	upstream	Raising	19	3	2014	14:6:17	E	S	262	-5.19414	-48.5311		0.853
685	Tocantins-Araguaia	Brazil (Tocantins)	Tocantins	R	upstream	Raising	19	3	2014	14:6:17	P	S	263	-5.19414	-48.5311		2.64
686	Tocantins-Araguaia	Brazil (Tocantins)	Tocantins	R	upstream	Raising	19	3	2014	14:21:0	E	S	263	-5.19145	-48.5095		2.64
687	Tocantins-Araguaia	Brazil (Tocantins)	Tocantins	R	upstream	Raising	19	3	2014	14:21:0	P	S	264	-5.19145	-48.5095		2.46
688	Tocantins-Araguaia	Brazil (Tocantins)	Tocantins	R	upstream	Raising	19	3	2014	14:25:38	E	S	264	-5.1918	-48.5028		2.46
689	Tocantins-Araguaia	Brazil (Tocantins)	Tocantins	R	upstream	Raising	19	3	2014	14:25:38	L	L	265	-5.1918	-48.5028		0.598
690	Tocantins-Araguaia	Brazil (Tocantins)	Tocantins	R	upstream	Raising	19	3	2014	14:44:48	X	L	265	-5.19214	-48.4763		0.598
691	Tocantins-Araguaia	Brazil (Tocantins)	Tocantins	R	upstream	Raising	19	3	2014	14:44:48	L	L	266	-5.19214	-48.4763		2.84
692	Tocantins-Araguaia	Brazil (Tocantins)	Tocantins	R	upstream	Raising	19	3	2014	15:2:40	X	L	266	-5.18178	-48.4513		2.84
693	Tocantins-Araguaia	Brazil (Tocantins)	Tocantins	I	upstream	Raising	19	3	2014	15:2:40	P	S	267	-5.18178	-48.4513		3.04
694	Tocantins-Araguaia	Brazil (Tocantins)	Tocantins	I	upstream	Raising	19	3	2014	15:20:3	E	S	267	-5.17388	-48.4358		3.04
695	Tocantins-Araguaia	Brazil (Tocantins)	Tocantins	R	upstream	Raising	19	3	2014	15:34:5	P	S	268	-5.17207	-5.17207		2.22
696	Tocantins-Araguaia	Brazil (Tocantins)	Tocantins	R	upstream	Raising	19	3	2014	16:0:53	E	S	268	-5.16749	-48.3946		2.22
697	Tocantins-Araguaia	Brazil (Tocantins)	Tocantins	R	upstream	Raising	19	3	2014	16:0:53	P	S	269	-5.16749	-48.3946		3.45
698	Tocantins-Araguaia	Brazil (Tocantins)	Tocantins	R	upstream	Raising	19	3	2014	16:19:20	E	S	269	-5.1666	-48.3716		3.45
699	Tocantins-Araguaia	Brazil (Tocantins)	Tocantins	R	upstream	Raising	19	3	2014	16:19:20	L	L	270	-5.1666	-48.3716		2.39
700	Tocantins-Araguaia	Brazil (Tocantins)	Tocantins	R	upstream	Raising	19	3	2014	16:33:1	X	L	270	-5.17757	-48.3559		2.39
701	Tocantins-Araguaia	Brazil (Tocantins)	Tocantins	R	upstream	Raising	19	3	2014	16:33:1	P	S	271	-5.17757	-48.3559		2
702	Tocantins-Araguaia	Brazil (Tocantins)	Tocantins	R	upstream	Raising	19	3	2014	16:43:6	E	S	271	-5.1884	-48.3479		2
703	Tocantins-Araguaia	Brazil (Tocantins)	Tocantins	R	upstream	Raising	19	3	2014	16:43:6	L	L	272	-5.1884	-48.3479		1.44
704	Tocantins-Araguaia	Brazil (Tocantins)	Tocantins	R	upstream	Raising	19	3	2014	17:3:10	X	L	272	-5.19286	-48.3245		1.44
